# Supplementary material for: Exploring Toxicity of Per- and Polyfluoroalkyl Substances (PFAS) Mixture Through ADMET and Toxicogenomic In Silico Analysis: Molecular Insights
Source: Int J Mol Sci. 2024 Nov 17;25(22):12333. doi: 10.3390/ijms252212333 (PMC11594668; doi:10.3390/ijms252212333)
Supplement: Supplementary file 1 [file ijms-25-12333-s001.zip › Supplementary File S2.xlsx]

## Sheet: Phenotype Data
Chemical	Phenotype	Phenotype ID	Co-Mentioned Terms	Interaction	Organisms	Anatomy	Inference Network	Relevant doses / concentrations	References (PMID)
perfluorooctane sulfonic acid	cell death	GO:0008219		perfluorooctane sulfonic acid results in increased cell death		U2OS-GR cells	COL6A1|EIF4G2|FOSL2|OPTN	0.0147mg/ml and 0.0294mg/ml	26599974
perfluorooctane sulfonic acid	cell death	GO:0008219	perfluorodecanoic acid|perfluorohexanesulfonic acid|perfluoro-n-nonanoic acid|perfluorooctanoic acid|perfluoroundecanoic acid	[perfluorooctanoic acid co-treated with perfluorooctane sulfonic acid co-treated with perfluorodecanoic acid co-treated with perfluoro-n-nonanoic acid co-treated with perfluorohexanesulfonic acid co-treated with perfluoroundecanoic acid] results in decreased cell death		U2OS-GR cells	COL6A1|EIF4G2|FOSL2|OPTN		26599974
perfluorooctane sulfonic acid	cell death	GO:0008219		perfluorooctane sulfonic acid results in increased cell death	Sus scrofa	Oocytes	COL6A1|EIF4G2|FOSL2|OPTN	Lethal Concentration50=32μM and maturation (inhibition of maturation50=22μM)	27233358
perfluorooctane sulfonic acid	cell death	GO:0008219		perfluorooctane sulfonic acid results in increased cell death	Homo sapiens	Liver|Cell Line, Transformed	COL6A1|EIF4G2|FOSL2|OPTN	25 and 50 mg/L	24301089
perfluorooctane sulfonic acid	cell growth	GO:0016049		perfluorooctane sulfonic acid results in decreased cell growth	Homo sapiens	A549 Cells	BCL2|SPG21	25, 50, 100 and 200 μm	22976841
perfluorooctane sulfonic acid	cell growth	GO:0016049	Acetylcysteine	Acetylcysteine inhibits the reaction [perfluorooctane sulfonic acid results in decreased cell growth]	Homo sapiens	A549 Cells	BCL2|SPG21	25, 50, 100 and 200 μm	22976841
perfluorooctane sulfonic acid	cell growth	GO:0016049		perfluorooctane sulfonic acid results in decreased cell growth	Rattus norvegicus	Cerebellum|Neurons|Cells, Cultured	BCL2|SPG21	60 μM	30144469
perfluorooctane sulfonic acid	cell growth	GO:0016049	Dizocilpine Maleate	Dizocilpine Maleate inhibits the reaction [perfluorooctane sulfonic acid results in decreased cell growth]	Rattus norvegicus	Cerebellum|Neurons|Cells, Cultured	BCL2|SPG21	60 μM	30144469
perfluorooctane sulfonic acid	cell growth	GO:0016049	Memantine	Memantine inhibits the reaction [perfluorooctane sulfonic acid results in decreased cell growth]	Rattus norvegicus	Cerebellum|Neurons|Cells, Cultured	BCL2|SPG21	60 μM	30144469
perfluorooctane sulfonic acid	cell growth	GO:0016049	3-(2-carboxypiperazin-4-yl)propyl-1-phosphonic acid	3-(2-carboxypiperazin-4-yl)propyl-1-phosphonic acid analog inhibits the reaction [perfluorooctane sulfonic acid results in decreased cell growth]	Rattus norvegicus	Cerebellum|Neurons|Cells, Cultured	BCL2|SPG21	60 μM	30144469
perfluorooctane sulfonic acid	cell growth	GO:0016049		perfluorooctane sulfonic acid results in decreased cell growth	Rattus norvegicus	PC12 Cells	BCL2|SPG21	60 μM	30144469
perfluorooctane sulfonic acid	cell growth	GO:0016049	Egtazic Acid	Egtazic Acid affects the reaction [perfluorooctane sulfonic acid results in decreased cell growth]	Rattus norvegicus	Cerebellum|Neurons|Cells, Cultured	BCL2|SPG21	60 μM	30144469
perfluorooctane sulfonic acid	cell growth	GO:0016049	1,2-bis(2-aminophenoxy)ethane N,N,N',N'-tetraacetic acid acetoxymethyl ester	[1,2-bis(2-aminophenoxy)ethane N,N,N',N'-tetraacetic acid acetoxymethyl ester co-treated with perfluorooctane sulfonic acid] results in decreased cell growth	Rattus norvegicus	Cerebellum|Neurons|Cells, Cultured	BCL2|SPG21	60 μM	30144469
perfluorooctane sulfonic acid	cell growth	GO:0016049		perfluorooctane sulfonic acid results in increased cell growth	Mus musculus	Liver	BCL2|SPG21	5 mg/kg/day, 28 days, per os	34861291
perfluorooctane sulfonic acid	cell growth	GO:0016049	PPARA	PPARA protein affects the reaction [perfluorooctane sulfonic acid results in increased cell growth]	Mus musculus	Liver	BCL2|SPG21	6 mg/kg/day, 28 days, per os	34861291
perfluorooctane sulfonic acid	cell population proliferation	GO:0008283		perfluorooctane sulfonic acid results in decreased cell population proliferation	Rattus norvegicus	Pituitary Gland|Cell Line	AGT|AKT1|ALDH1A2|ALKBH3|APC|APPL2|ATAD5|AXIN2|B4GALT1|BAX|BCL2|BCL6|BMP4|BMP7|BRINP1|BTC|BTG1|CARM1|CAV1|CAV2|CCND1|CD2AP|CD9|CDC25A|CDKN2C|CEBPA|CEP120|CITED2|CRK|CSF1R|CTNNB1|CUL4A|DAXX|DDR1|DDX41|DICER1|DLG1|DLX5|DRAM2|DRD2|EDNRA|EGFR|EMP2|ENPEP|ENPP1|ERCC1|ESR2|ESRRB|FAM83A|FAM83B|FAM83D|FBXO9|FGF2|FGF9|FGFR1|FGFR2|FGFR3|FPGS|FZD4|GLUL|GNAI2|GNAT1|GNB1|H19|H3F3B|HES1|HMGA1|HPSE2|ID4|IGF1|IHH|…	1×10(-9)-1×10(-4) M	23539207
perfluorooctane sulfonic acid	cell population proliferation	GO:0008283	Triiodothyronine	perfluorooctane sulfonic acid inhibits the reaction [Triiodothyronine results in increased cell population proliferation]	Rattus norvegicus	Pituitary Gland|Cell Line	AGT|AKT1|ALDH1A2|ALKBH3|APC|APPL2|ATAD5|AXIN2|B4GALT1|BAX|BCL2|BCL6|BMP4|BMP7|BRINP1|BTC|BTG1|CARM1|CAV1|CAV2|CCND1|CD2AP|CD9|CDC25A|CDKN2C|CEBPA|CEP120|CITED2|CRK|CSF1R|CTNNB1|CUL4A|DAXX|DDR1|DDX41|DICER1|DLG1|DLX5|DRAM2|DRD2|EDNRA|EGFR|EMP2|ENPEP|ENPP1|ERCC1|ESR2|ESRRB|FAM83A|FAM83B|FAM83D|FBXO9|FGF2|FGF9|FGFR1|FGFR2|FGFR3|FPGS|FZD4|GLUL|GNAI2|GNAT1|GNB1|H19|H3F3B|HES1|HMGA1|HPSE2|ID4|IGF1|IHH|…	1×10(-9)-1×10(-4) M	23539207
perfluorooctane sulfonic acid	cell population proliferation	GO:0008283		perfluorooctane sulfonic acid results in increased cell population proliferation	Rattus norvegicus	Pituitary Gland|Cell Line, Tumor	AGT|AKT1|ALDH1A2|ALKBH3|APC|APPL2|ATAD5|AXIN2|B4GALT1|BAX|BCL2|BCL6|BMP4|BMP7|BRINP1|BTC|BTG1|CARM1|CAV1|CAV2|CCND1|CD2AP|CD9|CDC25A|CDKN2C|CEBPA|CEP120|CITED2|CRK|CSF1R|CTNNB1|CUL4A|DAXX|DDR1|DDX41|DICER1|DLG1|DLX5|DRAM2|DRD2|EDNRA|EGFR|EMP2|ENPEP|ENPP1|ERCC1|ESR2|ESRRB|FAM83A|FAM83B|FAM83D|FBXO9|FGF2|FGF9|FGFR1|FGFR2|FGFR3|FPGS|FZD4|GLUL|GNAI2|GNAT1|GNB1|H19|H3F3B|HES1|HMGA1|HPSE2|ID4|IGF1|IHH|…	1 mM	24819616
perfluorooctane sulfonic acid	cell population proliferation	GO:0008283	Amiodarone	Amiodarone inhibits the reaction [perfluorooctane sulfonic acid results in increased cell population proliferation]	Rattus norvegicus	Pituitary Gland|Cell Line, Tumor	AGT|AKT1|ALDH1A2|ALKBH3|APC|APPL2|ATAD5|AXIN2|B4GALT1|BAX|BCL2|BCL6|BMP4|BMP7|BRINP1|BTC|BTG1|CARM1|CAV1|CAV2|CCND1|CD2AP|CD9|CDC25A|CDKN2C|CEBPA|CEP120|CITED2|CRK|CSF1R|CTNNB1|CUL4A|DAXX|DDR1|DDX41|DICER1|DLG1|DLX5|DRAM2|DRD2|EDNRA|EGFR|EMP2|ENPEP|ENPP1|ERCC1|ESR2|ESRRB|FAM83A|FAM83B|FAM83D|FBXO9|FGF2|FGF9|FGFR1|FGFR2|FGFR3|FPGS|FZD4|GLUL|GNAI2|GNAT1|GNB1|H19|H3F3B|HES1|HMGA1|HPSE2|ID4|IGF1|IHH|…	1 mM	24819616
perfluorooctane sulfonic acid	cell population proliferation	GO:0008283		perfluorooctane sulfonic acid results in decreased cell population proliferation	Rattus norvegicus	Hippocampus|Neurons|Cells, Cultured	AGT|AKT1|ALDH1A2|ALKBH3|APC|APPL2|ATAD5|AXIN2|B4GALT1|BAX|BCL2|BCL6|BMP4|BMP7|BRINP1|BTC|BTG1|CARM1|CAV1|CAV2|CCND1|CD2AP|CD9|CDC25A|CDKN2C|CEBPA|CEP120|CITED2|CRK|CSF1R|CTNNB1|CUL4A|DAXX|DDR1|DDX41|DICER1|DLG1|DLX5|DRAM2|DRD2|EDNRA|EGFR|EMP2|ENPEP|ENPP1|ERCC1|ESR2|ESRRB|FAM83A|FAM83B|FAM83D|FBXO9|FGF2|FGF9|FGFR1|FGFR2|FGFR3|FPGS|FZD4|GLUL|GNAI2|GNAT1|GNB1|H19|H3F3B|HES1|HMGA1|HPSE2|ID4|IGF1|IHH|…	25, 50, 75, 100, 125 μM for neurons, 15, 25, 50, 75, 100 μM for astrocytes	27825932
perfluorooctane sulfonic acid	cell population proliferation	GO:0008283		perfluorooctane sulfonic acid results in decreased cell population proliferation	Rattus norvegicus	Cerebral Cortex|Astrocytes|Cells, Cultured	AGT|AKT1|ALDH1A2|ALKBH3|APC|APPL2|ATAD5|AXIN2|B4GALT1|BAX|BCL2|BCL6|BMP4|BMP7|BRINP1|BTC|BTG1|CARM1|CAV1|CAV2|CCND1|CD2AP|CD9|CDC25A|CDKN2C|CEBPA|CEP120|CITED2|CRK|CSF1R|CTNNB1|CUL4A|DAXX|DDR1|DDX41|DICER1|DLG1|DLX5|DRAM2|DRD2|EDNRA|EGFR|EMP2|ENPEP|ENPP1|ERCC1|ESR2|ESRRB|FAM83A|FAM83B|FAM83D|FBXO9|FGF2|FGF9|FGFR1|FGFR2|FGFR3|FPGS|FZD4|GLUL|GNAI2|GNAT1|GNB1|H19|H3F3B|HES1|HMGA1|HPSE2|ID4|IGF1|IHH|…	25, 50, 75, 100, 125 μM for neurons, 15, 25, 50, 75, 100 μM for astrocytes	27825932
perfluorooctane sulfonic acid	cell population proliferation	GO:0008283	Estradiol	perfluorooctane sulfonic acid promotes the reaction [Estradiol results in increased cell population proliferation]	Homo sapiens	Breast|Cell Line, Tumor	AGT|AKT1|ALDH1A2|ALKBH3|APC|APPL2|ATAD5|AXIN2|B4GALT1|BAX|BCL2|BCL6|BMP4|BMP7|BRINP1|BTC|BTG1|CARM1|CAV1|CAV2|CCND1|CD2AP|CD9|CDC25A|CDKN2C|CEBPA|CEP120|CITED2|CRK|CSF1R|CTNNB1|CUL4A|DAXX|DDR1|DDX41|DICER1|DLG1|DLX5|DRAM2|DRD2|EDNRA|EGFR|EMP2|ENPEP|ENPP1|ERCC1|ESR2|ESRRB|FAM83A|FAM83B|FAM83D|FBXO9|FGF2|FGF9|FGFR1|FGFR2|FGFR3|FPGS|FZD4|GLUL|GNAI2|GNAT1|GNB1|H19|H3F3B|HES1|HMGA1|HPSE2|ID4|IGF1|IHH|…	10(-10) to 10(-7) M	26234195
perfluorooctane sulfonic acid	cell population proliferation	GO:0008283		perfluorooctane sulfonic acid results in decreased cell population proliferation	Mus musculus	Embryonic Stem Cells	AGT|AKT1|ALDH1A2|ALKBH3|APC|APPL2|ATAD5|AXIN2|B4GALT1|BAX|BCL2|BCL6|BMP4|BMP7|BRINP1|BTC|BTG1|CARM1|CAV1|CAV2|CCND1|CD2AP|CD9|CDC25A|CDKN2C|CEBPA|CEP120|CITED2|CRK|CSF1R|CTNNB1|CUL4A|DAXX|DDR1|DDX41|DICER1|DLG1|DLX5|DRAM2|DRD2|EDNRA|EGFR|EMP2|ENPEP|ENPP1|ERCC1|ESR2|ESRRB|FAM83A|FAM83B|FAM83D|FBXO9|FGF2|FGF9|FGFR1|FGFR2|FGFR3|FPGS|FZD4|GLUL|GNAI2|GNAT1|GNB1|H19|H3F3B|HES1|HMGA1|HPSE2|ID4|IGF1|IHH|…	12.5, 25, 50, 100, 200 μM	26178269
perfluorooctane sulfonic acid	cell population proliferation	GO:0008283		perfluorooctane sulfonic acid results in decreased cell population proliferation	Mus musculus	Fibroblasts|Cell Line	AGT|AKT1|ALDH1A2|ALKBH3|APC|APPL2|ATAD5|AXIN2|B4GALT1|BAX|BCL2|BCL6|BMP4|BMP7|BRINP1|BTC|BTG1|CARM1|CAV1|CAV2|CCND1|CD2AP|CD9|CDC25A|CDKN2C|CEBPA|CEP120|CITED2|CRK|CSF1R|CTNNB1|CUL4A|DAXX|DDR1|DDX41|DICER1|DLG1|DLX5|DRAM2|DRD2|EDNRA|EGFR|EMP2|ENPEP|ENPP1|ERCC1|ESR2|ESRRB|FAM83A|FAM83B|FAM83D|FBXO9|FGF2|FGF9|FGFR1|FGFR2|FGFR3|FPGS|FZD4|GLUL|GNAI2|GNAT1|GNB1|H19|H3F3B|HES1|HMGA1|HPSE2|ID4|IGF1|IHH|…	12.5, 25, 50, 100, 200 μM	26178269
perfluorooctane sulfonic acid	cell population proliferation	GO:0008283		perfluorooctane sulfonic acid results in increased cell population proliferation	Homo sapiens	Breast|Epithelial Cells|Cell Line	AGT|AKT1|ALDH1A2|ALKBH3|APC|APPL2|ATAD5|AXIN2|B4GALT1|BAX|BCL2|BCL6|BMP4|BMP7|BRINP1|BTC|BTG1|CARM1|CAV1|CAV2|CCND1|CD2AP|CD9|CDC25A|CDKN2C|CEBPA|CEP120|CITED2|CRK|CSF1R|CTNNB1|CUL4A|DAXX|DDR1|DDX41|DICER1|DLG1|DLX5|DRAM2|DRD2|EDNRA|EGFR|EMP2|ENPEP|ENPP1|ERCC1|ESR2|ESRRB|FAM83A|FAM83B|FAM83D|FBXO9|FGF2|FGF9|FGFR1|FGFR2|FGFR3|FPGS|FZD4|GLUL|GNAI2|GNAT1|GNB1|H19|H3F3B|HES1|HMGA1|HPSE2|ID4|IGF1|IHH|…	1 and 10 µM	29063134
perfluorooctane sulfonic acid	cell population proliferation	GO:0008283	Fulvestrant	Fulvestrant affects the reaction [perfluorooctane sulfonic acid results in increased cell population proliferation]	Homo sapiens	Breast|Epithelial Cells|Cell Line	AGT|AKT1|ALDH1A2|ALKBH3|APC|APPL2|ATAD5|AXIN2|B4GALT1|BAX|BCL2|BCL6|BMP4|BMP7|BRINP1|BTC|BTG1|CARM1|CAV1|CAV2|CCND1|CD2AP|CD9|CDC25A|CDKN2C|CEBPA|CEP120|CITED2|CRK|CSF1R|CTNNB1|CUL4A|DAXX|DDR1|DDX41|DICER1|DLG1|DLX5|DRAM2|DRD2|EDNRA|EGFR|EMP2|ENPEP|ENPP1|ERCC1|ESR2|ESRRB|FAM83A|FAM83B|FAM83D|FBXO9|FGF2|FGF9|FGFR1|FGFR2|FGFR3|FPGS|FZD4|GLUL|GNAI2|GNAT1|GNB1|H19|H3F3B|HES1|HMGA1|HPSE2|ID4|IGF1|IHH|…	2 and 10 µM	29063134
perfluorooctane sulfonic acid	cell population proliferation	GO:0008283		perfluorooctane sulfonic acid results in increased cell population proliferation	Homo sapiens	Fetus|Membranes|Mesenchymal Stem Cells|Cells, Cultured	AGT|AKT1|ALDH1A2|ALKBH3|APC|APPL2|ATAD5|AXIN2|B4GALT1|BAX|BCL2|BCL6|BMP4|BMP7|BRINP1|BTC|BTG1|CARM1|CAV1|CAV2|CCND1|CD2AP|CD9|CDC25A|CDKN2C|CEBPA|CEP120|CITED2|CRK|CSF1R|CTNNB1|CUL4A|DAXX|DDR1|DDX41|DICER1|DLG1|DLX5|DRAM2|DRD2|EDNRA|EGFR|EMP2|ENPEP|ENPP1|ERCC1|ESR2|ESRRB|FAM83A|FAM83B|FAM83D|FBXO9|FGF2|FGF9|FGFR1|FGFR2|FGFR3|FPGS|FZD4|GLUL|GNAI2|GNAT1|GNB1|H19|H3F3B|HES1|HMGA1|HPSE2|ID4|IGF1|IHH|…	0.1 μM	37834465
perfluorooctane sulfonic acid	cell population proliferation	GO:0008283		perfluorooctane sulfonic acid results in increased cell population proliferation	Homo sapiens	Amniotic Fluid|Stem Cells|Cells, Cultured	AGT|AKT1|ALDH1A2|ALKBH3|APC|APPL2|ATAD5|AXIN2|B4GALT1|BAX|BCL2|BCL6|BMP4|BMP7|BRINP1|BTC|BTG1|CARM1|CAV1|CAV2|CCND1|CD2AP|CD9|CDC25A|CDKN2C|CEBPA|CEP120|CITED2|CRK|CSF1R|CTNNB1|CUL4A|DAXX|DDR1|DDX41|DICER1|DLG1|DLX5|DRAM2|DRD2|EDNRA|EGFR|EMP2|ENPEP|ENPP1|ERCC1|ESR2|ESRRB|FAM83A|FAM83B|FAM83D|FBXO9|FGF2|FGF9|FGFR1|FGFR2|FGFR3|FPGS|FZD4|GLUL|GNAI2|GNAT1|GNB1|H19|H3F3B|HES1|HMGA1|HPSE2|ID4|IGF1|IHH|…	0.1 μM	37834465
perfluorooctane sulfonic acid	cell population proliferation	GO:0008283	bisphenol A|bisphenol S|perfluorooctanoic acid	[bisphenol A co-treated with bisphenol S co-treated with perfluorooctane sulfonic acid co-treated with perfluorooctanoic acid] results in increased cell population proliferation	Homo sapiens	Fetus|Membranes|Mesenchymal Stem Cells|Cells, Cultured	AGT|AKT1|ALDH1A2|ALKBH3|APC|APPL2|ATAD5|AXIN2|B4GALT1|BAX|BCL2|BCL6|BMP4|BMP7|BRINP1|BTC|BTG1|CARM1|CAV1|CAV2|CCND1|CD2AP|CD9|CDC25A|CDKN2C|CEBPA|CEP120|CITED2|CRK|CSF1R|CTNNB1|CUL4A|DAXX|DDR1|DDX41|DICER1|DLG1|DLX5|DRAM2|DRD2|EDNRA|EGFR|EMP2|ENPEP|ENPP1|ERCC1|ESR2|ESRRB|FAM83A|FAM83B|FAM83D|FBXO9|FGF2|FGF9|FGFR1|FGFR2|FGFR3|FPGS|FZD4|GLUL|GNAI2|GNAT1|GNB1|H19|H3F3B|HES1|HMGA1|HPSE2|ID4|IGF1|IHH|…	0.1 μM	37834465
perfluorooctane sulfonic acid	cell population proliferation	GO:0008283	bisphenol S	[bisphenol S co-treated with perfluorooctane sulfonic acid] results in decreased cell population proliferation	Homo sapiens	Fetus|Membranes|Mesenchymal Stem Cells|Cells, Cultured	AGT|AKT1|ALDH1A2|ALKBH3|APC|APPL2|ATAD5|AXIN2|B4GALT1|BAX|BCL2|BCL6|BMP4|BMP7|BRINP1|BTC|BTG1|CARM1|CAV1|CAV2|CCND1|CD2AP|CD9|CDC25A|CDKN2C|CEBPA|CEP120|CITED2|CRK|CSF1R|CTNNB1|CUL4A|DAXX|DDR1|DDX41|DICER1|DLG1|DLX5|DRAM2|DRD2|EDNRA|EGFR|EMP2|ENPEP|ENPP1|ERCC1|ESR2|ESRRB|FAM83A|FAM83B|FAM83D|FBXO9|FGF2|FGF9|FGFR1|FGFR2|FGFR3|FPGS|FZD4|GLUL|GNAI2|GNAT1|GNB1|H19|H3F3B|HES1|HMGA1|HPSE2|ID4|IGF1|IHH|…	0.1 μM	37834465
perfluorooctane sulfonic acid	cell population proliferation	GO:0008283	bisphenol S	[bisphenol S co-treated with perfluorooctane sulfonic acid] results in decreased cell population proliferation	Homo sapiens	Amniotic Fluid|Stem Cells|Cells, Cultured	AGT|AKT1|ALDH1A2|ALKBH3|APC|APPL2|ATAD5|AXIN2|B4GALT1|BAX|BCL2|BCL6|BMP4|BMP7|BRINP1|BTC|BTG1|CARM1|CAV1|CAV2|CCND1|CD2AP|CD9|CDC25A|CDKN2C|CEBPA|CEP120|CITED2|CRK|CSF1R|CTNNB1|CUL4A|DAXX|DDR1|DDX41|DICER1|DLG1|DLX5|DRAM2|DRD2|EDNRA|EGFR|EMP2|ENPEP|ENPP1|ERCC1|ESR2|ESRRB|FAM83A|FAM83B|FAM83D|FBXO9|FGF2|FGF9|FGFR1|FGFR2|FGFR3|FPGS|FZD4|GLUL|GNAI2|GNAT1|GNB1|H19|H3F3B|HES1|HMGA1|HPSE2|ID4|IGF1|IHH|…	0.1 μM	37834465
perfluorooctane sulfonic acid	inflammatory response	GO:0006954	3,4,5,3',4'-pentachlorobiphenyl	[3,4,5,3',4'-pentachlorobiphenyl co-treated with perfluorooctane sulfonic acid] results in increased inflammatory response	Mus musculus	Liver	ACER3|ACKR2|ADAM8|ADAM8B|ADORA1|ADORA2A|AGTR1A|AGTR2|AIF1|AIM2|AKT1|ALOX15|ANXA1|ANXA1A|AP3B1|ASH1L|ATRN|AXL|AZU1|BCL6|BLNK|BMP2|C3|C3AR1|C4A|C4B|CAMK1D|CAMK4|CASP4|CCL2|CCL20|CCL22|CCL25|CCL3|CCL5|CCL7|CCR1|CCR3|CCR4|CCR7|CD14|CD163|CD2AP|CDO1|CEBPB|CELA1|CERS6|CFH|CHI3L1|CHUK|CIITA|CKAP2L|CLASRP|CLEC7A|CLTRN|CMKLR1|COL6A1|CRH|CRP|CSF1R|CSRP3|CUL3|CXCL1|CXCL10|CXCL2|CXCL3|CXCL8|CXCL9|CXCR4|CYBA|…	250 mg/kg, single dose, per os	33096110
perfluorooctane sulfonic acid	inflammatory response	GO:0006954		perfluorooctane sulfonic acid results in decreased inflammatory response	Homo sapiens	Plasma	ACER3|ACKR2|ADAM8|ADAM8B|ADORA1|ADORA2A|AGTR1A|AGTR2|AIF1|AIM2|AKT1|ALOX15|ANXA1|ANXA1A|AP3B1|ASH1L|ATRN|AXL|AZU1|BCL6|BLNK|BMP2|C3|C3AR1|C4A|C4B|CAMK1D|CAMK4|CASP4|CCL2|CCL20|CCL22|CCL25|CCL3|CCL5|CCL7|CCR1|CCR3|CCR4|CCR7|CD14|CD163|CD2AP|CDO1|CEBPB|CELA1|CERS6|CFH|CHI3L1|CHUK|CIITA|CKAP2L|CLASRP|CLEC7A|CLTRN|CMKLR1|COL6A1|CRH|CRP|CSF1R|CSRP3|CUL3|CXCL1|CXCL10|CXCL2|CXCL3|CXCL8|CXCL9|CXCR4|CYBA|…	Measured concentration -Median (25th, 75th percentile): 13.2 (9.95, 17.77)	32916415
perfluorooctane sulfonic acid	positive regulation of cell population proliferation	GO:0008284	Biological Factors	[perfluorooctane sulfonic acid results in increased secretion of Biological Factors] which results in increased positive regulation of cell population proliferation	Rattus norvegicus	Hepatic Stellate Cells|Cell Line, Transformed	ACER2|ACER3|ACTB|ACTL6A|ADAM10|ADRA2A|AGT|AGTR1A|AGTR2|AIF1|AKR1C14|AKR1C18|AKR1C20|AKR1C3|AKR1C6|ALDH1A2|ALDH3A1|ANP32B|AR|AREG|ASH2L|ATF3|AVPR1A|BAMBI|BCAR3|BCL2|BCL7A|BCL7B|BICRA|BIRC5|BMP2|BMP4|BNC1|BTC|CALR|CAPN1|CAPNS1|CARM1|CBX8|CCAR1|CCDC117|CCKBR|CCN2|CCND1|CCND2|CCND3|CD86|CDC20|CDC45|CDK2|CDK4|CDKN1B|CDX2|CGA|CIAO1|CLCF1|CLEC7A|CLU|CNOT6L|CNOT8|CNTF|CRH|CRIP2|CRKL|CSF1R|CSF3|CTNNB1|CTS…	1 mg/kg PFOS every other day for 56 days, per os	34990082
perfluorooctane sulfonic acid	positive regulation of cell population proliferation	GO:0008284	Biological Factors|ethyl 6-(N-(2-chloro-4-fluorophenyl)sulfamoyl)cyclohex-1-ene-1-carboxylate	ethyl 6-(N-(2-chloro-4-fluorophenyl)sulfamoyl)cyclohex-1-ene-1-carboxylate inhibits the reaction [[perfluorooctane sulfonic acid results in increased secretion of Biological Factors] which results in increased positive regulation of cell population proliferation]	Rattus norvegicus	Hepatic Stellate Cells|Cell Line, Transformed	ACER2|ACER3|ACTB|ACTL6A|ADAM10|ADRA2A|AGT|AGTR1A|AGTR2|AIF1|AKR1C14|AKR1C18|AKR1C20|AKR1C3|AKR1C6|ALDH1A2|ALDH3A1|ANP32B|AR|AREG|ASH2L|ATF3|AVPR1A|BAMBI|BCAR3|BCL2|BCL7A|BCL7B|BICRA|BIRC5|BMP2|BMP4|BNC1|BTC|CALR|CAPN1|CAPNS1|CARM1|CBX8|CCAR1|CCDC117|CCKBR|CCN2|CCND1|CCND2|CCND3|CD86|CDC20|CDC45|CDK2|CDK4|CDKN1B|CDX2|CGA|CIAO1|CLCF1|CLEC7A|CLU|CNOT6L|CNOT8|CNTF|CRH|CRIP2|CRKL|CSF1R|CSF3|CTNNB1|CTS…	2 mg/kg PFOS every other day for 56 days, per os	34990082
perfluorooctane sulfonic acid	positive regulation of cell population proliferation	GO:0008284	Biological Factors|Glycyrrhizic Acid	Glycyrrhizic Acid inhibits the reaction [[perfluorooctane sulfonic acid results in increased secretion of Biological Factors] which results in increased positive regulation of cell population proliferation]	Rattus norvegicus	Hepatic Stellate Cells|Cell Line, Transformed	ACER2|ACER3|ACTB|ACTL6A|ADAM10|ADRA2A|AGT|AGTR1A|AGTR2|AIF1|AKR1C14|AKR1C18|AKR1C20|AKR1C3|AKR1C6|ALDH1A2|ALDH3A1|ANP32B|AR|AREG|ASH2L|ATF3|AVPR1A|BAMBI|BCAR3|BCL2|BCL7A|BCL7B|BICRA|BIRC5|BMP2|BMP4|BNC1|BTC|CALR|CAPN1|CAPNS1|CARM1|CBX8|CCAR1|CCDC117|CCKBR|CCN2|CCND1|CCND2|CCND3|CD86|CDC20|CDC45|CDK2|CDK4|CDKN1B|CDX2|CGA|CIAO1|CLCF1|CLEC7A|CLU|CNOT6L|CNOT8|CNTF|CRH|CRIP2|CRKL|CSF1R|CSF3|CTNNB1|CTS…	3 mg/kg PFOS every other day for 56 days, per os	34990082
perfluorooctane sulfonic acid	positive regulation of cell population proliferation	GO:0008284		perfluorooctane sulfonic acid results in increased positive regulation of cell population proliferation	Homo sapiens	Liver|Hepatocytes	ACER2|ACER3|ACTB|ACTL6A|ADAM10|ADRA2A|AGT|AGTR1A|AGTR2|AIF1|AKR1C14|AKR1C18|AKR1C20|AKR1C3|AKR1C6|ALDH1A2|ALDH3A1|ANP32B|AR|AREG|ASH2L|ATF3|AVPR1A|BAMBI|BCAR3|BCL2|BCL7A|BCL7B|BICRA|BIRC5|BMP2|BMP4|BNC1|BTC|CALR|CAPN1|CAPNS1|CARM1|CBX8|CCAR1|CCDC117|CCKBR|CCN2|CCND1|CCND2|CCND3|CD86|CDC20|CDC45|CDK2|CDK4|CDKN1B|CDX2|CGA|CIAO1|CLCF1|CLEC7A|CLU|CNOT6L|CNOT8|CNTF|CRH|CRIP2|CRKL|CSF1R|CSF3|CTNNB1|CTS…	0.25, 2.5, and 25 μM	35337807
perfluorooctane sulfonic acid	positive regulation of telomere maintenance via telomere lengthening	GO:1904358		perfluorooctane sulfonic acid results in increased positive regulation of telomere maintenance via telomere lengthening	Homo sapiens	Fetal Blood|Telomere	ATM|DHX36|HNRNPA2B1	Measured concentration - geometric mean: 1.95 ng/mL	34193151
perfluorooctane sulfonic acid	steroid biosynthetic process	GO:0006694		perfluorooctane sulfonic acid affects steroid biosynthetic process	Homo sapiens	Serum	AKR1C20|AKR1C6|CYB5R1|CYB5R2|CYB5R3|CYP11A1|CYP11A1.2|CYP11B1|CYP11B2|CYP17A1|CYP19A1|CYP1A1|CYP21A2|CYP27A1|CYP3A7|CYP51|CYP51A1|CYP7B1|DBI|DHCR24|DHCR7|DHRS11|EBP|ERG28|FDFT1|FDPS|FDX1|HAO2|HINT2|HMGCR|HMGCRA|HMGCS1|HMGCS2|HSD17B1|HSD17B11|HSD17B12|HSD17B2|HSD17B3|HSD17B7|HSD3B1|HSD3B2|HSD3B3|HSD3B5|IDI1|INHBA|LBR|LSS|MSMO1|MVD|MVK|NSDHL|PMVK|PRLR|SC5D|SCARB1|SCP2|SDR42E1|SRD5A1|STAR|TECR|TIMP1…	Measured concentration - Mean (95% CI): 5.36 (4.59, 6.14) ng/mL	33991873
perfluorooctane sulfonic acid	steroid biosynthetic process	GO:0006694		perfluorooctane sulfonic acid affects steroid biosynthetic process	Homo sapiens	Fetal Blood	AKR1C20|AKR1C6|CYB5R1|CYB5R2|CYB5R3|CYP11A1|CYP11A1.2|CYP11B1|CYP11B2|CYP17A1|CYP19A1|CYP1A1|CYP21A2|CYP27A1|CYP3A7|CYP51|CYP51A1|CYP7B1|DBI|DHCR24|DHCR7|DHRS11|EBP|ERG28|FDFT1|FDPS|FDX1|HAO2|HINT2|HMGCR|HMGCRA|HMGCS1|HMGCS2|HSD17B1|HSD17B11|HSD17B12|HSD17B2|HSD17B3|HSD17B7|HSD3B1|HSD3B2|HSD3B3|HSD3B5|IDI1|INHBA|LBR|LSS|MSMO1|MVD|MVK|NSDHL|PMVK|PRLR|SC5D|SCARB1|SCP2|SDR42E1|SRD5A1|STAR|TECR|TIMP1…	Measured concentration - Mean (95% CI): 2.53 (2.21, 2.85) ng/mL	33991873
perfluorooctane sulfonic acid	thyroid hormone metabolic process	GO:0042403		perfluorooctane sulfonic acid affects thyroid hormone metabolic process	Homo sapiens	Serum	CRYM|DIO1|DIO3|GCNT4|IYD|RELN|SLC16A2|SULT1A1|SULT1B1|SULT2A1|SULT2A2|SULT2A7|SULT2A8|TG|TTR	Measured concentration - Geometric mean (95% CI): 18,280 (17,190–19,440) ng/L	19750101
perfluorooctane sulfonic acid	thyroid hormone metabolic process	GO:0042403		perfluorooctane sulfonic acid affects thyroid hormone metabolic process	Homo sapiens	Fetal Blood	CRYM|DIO1|DIO3|GCNT4|IYD|RELN|SLC16A2|SULT1A1|SULT1B1|SULT2A1|SULT2A2|SULT2A7|SULT2A8|TG|TTR	GM: 10.77ng/mL	33243245
perfluorooctane sulfonic acid	thyroid hormone metabolic process	GO:0042403	Iodine|Thyroxine	Iodine deficiency affects the reaction [[perfluorooctane sulfonic acid results in decreased thyroid hormone metabolic process] which results in decreased secretion of Thyroxine]	Homo sapiens	Serum	CRYM|DIO1|DIO3|GCNT4|IYD|RELN|SLC16A2|SULT1A1|SULT1B1|SULT2A1|SULT2A2|SULT2A7|SULT2A8|TG|TTR	Geometric mean: 13.5 ng/mL	26517287
perfluorooctane sulfonic acid	thyroid hormone metabolic process	GO:0042403	Iodine|Triiodothyronine	Iodine deficiency affects the reaction [[perfluorooctane sulfonic acid results in increased thyroid hormone metabolic process] which results in increased secretion of Triiodothyronine]	Homo sapiens	Serum	CRYM|DIO1|DIO3|GCNT4|IYD|RELN|SLC16A2|SULT1A1|SULT1B1|SULT2A1|SULT2A2|SULT2A7|SULT2A8|TG|TTR	Geometric mean: 13.5 ng/mL	26517287
perfluorooctane sulfonic acid	thyroid hormone metabolic process	GO:0042403	TSHB	[perfluorooctane sulfonic acid affects thyroid hormone metabolic process] which results in increased secretion of TSHB protein	Homo sapiens	Plasma	CRYM|DIO1|DIO3|GCNT4|IYD|RELN|SLC16A2|SULT1A1|SULT1B1|SULT2A1|SULT2A2|SULT2A7|SULT2A8|TG|TTR	median, 12.8 ng/mL; inter-quartile range [IQR], 10.1 -16.5 ng/mL	24010716
perfluorooctanoic acid	cell death	GO:0008219	perfluorodecanoic acid|perfluorohexanesulfonic acid|perfluoro-n-nonanoic acid|perfluorooctane sulfonic acid|perfluoroundecanoic acid	[perfluorooctanoic acid co-treated with perfluorooctane sulfonic acid co-treated with perfluorodecanoic acid co-treated with perfluoro-n-nonanoic acid co-treated with perfluorohexanesulfonic acid co-treated with perfluoroundecanoic acid] results in decreased cell death			ASGR1|COL6A1|FOSL2|PTGER3		26599974
perfluorooctanoic acid	cell death	GO:0008219	perfluorodecanoic acid|perfluorohexanesulfonic acid|perfluoro-n-nonanoic acid|perfluorooctane sulfonic acid|perfluoroundecanoic acid	[perfluorooctanoic acid co-treated with perfluorooctane sulfonic acid co-treated with perfluorodecanoic acid co-treated with perfluoro-n-nonanoic acid co-treated with perfluorohexanesulfonic acid co-treated with perfluoroundecanoic acid] results in decreased cell death	Homo sapiens	Bone and Bones|Cell Line, Tumor	ASGR1|COL6A1|FOSL2|PTGER3	12.5, 25, 50, 100 and 200 μm	26599974
perfluorooctanoic acid	cell death	GO:0008219		perfluorooctanoic acid results in increased cell death	Danio rerio	Liver|Cell Line	ASGR1|COL6A1|FOSL2|PTGER3	0.5, 5 or 10 ppm	27917506
perfluorooctanoic acid	cell death	GO:0008219		perfluorooctanoic acid results in increased cell death	Rattus norvegicus	Blood|Cell Line, Tumor	ASGR1|COL6A1|FOSL2|PTGER3	100 and 500 μM	27682001
perfluorooctanoic acid	cell death	GO:0008219		perfluorooctanoic acid results in increased cell death	Homo sapiens	Trophoblasts|Cells, Cultured	ASGR1|COL6A1|FOSL2|PTGER3	0.1, 1, 10, 25, 100, or 250 µM	37738295
perfluorooctanoic acid	cell growth	GO:0016049	Estradiol	perfluorooctanoic acid promotes the reaction [Estradiol results in increased cell growth]	Homo sapiens	Breast|Cell Line, Tumor	BCL2|EAF2|NDUFS6	10(-9) to 10(-7) M	26234195
perfluorooctanoic acid	cell growth	GO:0016049	Estradiol|Fulvestrant	Fulvestrant inhibits the reaction [perfluorooctanoic acid promotes the reaction [Estradiol results in increased cell growth]]	Homo sapiens	Breast|Cell Line, Tumor	BCL2|EAF2|NDUFS6	10(-9) to 10(-7) M	26234195
perfluorooctanoic acid	cell growth	GO:0016049	Estradiol|U 0126	U 0126 inhibits the reaction [perfluorooctanoic acid promotes the reaction [Estradiol results in increased cell growth]]	Homo sapiens	Breast|Cell Line, Tumor	BCL2|EAF2|NDUFS6	10(-9) to 10(-7) M	26234195
perfluorooctanoic acid	cell growth	GO:0016049		perfluorooctanoic acid results in decreased cell growth	Mus musculus	Leydig Cells|Cell Line, Tumor	BCL2|EAF2|NDUFS6	1.25 and 5 mg/kg/day for 28 days	29721586
perfluorooctanoic acid	cell growth	GO:0016049		perfluorooctanoic acid affects cell growth	Homo sapiens	Breast|Epithelial Cells|Cell Line	BCL2|EAF2|NDUFS6	50 and 100 µM	29502166
perfluorooctanoic acid	cell growth	GO:0016049		perfluorooctanoic acid results in decreased cell growth	Rattus norvegicus	Cerebellum|Neurons|Cells, Cultured	BCL2|EAF2|NDUFS6	500 μM	30144469
perfluorooctanoic acid	cell growth	GO:0016049	Dizocilpine Maleate	Dizocilpine Maleate promotes the reaction [perfluorooctanoic acid results in decreased cell growth]	Rattus norvegicus	Cerebellum|Neurons|Cells, Cultured	BCL2|EAF2|NDUFS6	500 μM	30144469
perfluorooctanoic acid	cell growth	GO:0016049	Memantine	Memantine promotes the reaction [perfluorooctanoic acid results in decreased cell growth]	Rattus norvegicus	Cerebellum|Neurons|Cells, Cultured	BCL2|EAF2|NDUFS6	500 μM	30144469
perfluorooctanoic acid	cell growth	GO:0016049	3-(2-carboxypiperazin-4-yl)propyl-1-phosphonic acid	3-(2-carboxypiperazin-4-yl)propyl-1-phosphonic acid analog inhibits the reaction [perfluorooctanoic acid results in decreased cell growth]	Rattus norvegicus	Cerebellum|Neurons|Cells, Cultured	BCL2|EAF2|NDUFS6	500 μM	30144469
perfluorooctanoic acid	cell growth	GO:0016049	Egtazic Acid	[Egtazic Acid co-treated with perfluorooctanoic acid] results in decreased cell growth	Rattus norvegicus	Cerebellum|Neurons|Cells, Cultured	BCL2|EAF2|NDUFS6	500 μM	30144469
perfluorooctanoic acid	cell growth	GO:0016049	1,2-bis(2-aminophenoxy)ethane N,N,N',N'-tetraacetic acid acetoxymethyl ester	[1,2-bis(2-aminophenoxy)ethane N,N,N',N'-tetraacetic acid acetoxymethyl ester co-treated with perfluorooctanoic acid] results in decreased cell growth	Rattus norvegicus	Cerebellum|Neurons|Cells, Cultured	BCL2|EAF2|NDUFS6	500 μM	30144469
perfluorooctanoic acid	cell population proliferation	GO:0008283		perfluorooctanoic acid results in decreased cell population proliferation	Homo sapiens	Liver|Cell Line	ADM|AGT|AKT1|APPL2|ASPH|AXIN2|B4GALT1|BAX|BCL2|BMP4|BMP7|BRINP1|CALCRL|CAV1|CAV2|CCND1|CD2AP|CDC25C|CDK9|CDKN2C|CEBPA|CITED2|CRK|CTNNB1|CUL4A|DLX5|DRD2|EGF|EGFR|ENPEP|ESR2|FAM83B|FAM83D|FGF10|FGF18|FGF2|FGFR2|FGFR3|FOXC2|FOXM1|FZD4|GLUL|GNAI2|GNAT1|GNB1|H19|H3F3B|HES1|HIPK2|HMGA1|IFT80|IGF1|IL12B|IL18|IRF6|ISL1|JUN|KANK1|KCNJ8|KIT|KITLG|LARP1|LBX1|LHX9|LIF|LMNTD1|LMX1B|LRP2|LTK|MAB21L1|MAP4K1|MCM…	5, 10, 25, 50 mg/L	23978341
perfluorooctanoic acid	cell population proliferation	GO:0008283		perfluorooctanoic acid results in decreased cell population proliferation	Rattus norvegicus	Pituitary Gland|Cell Line	ADM|AGT|AKT1|APPL2|ASPH|AXIN2|B4GALT1|BAX|BCL2|BMP4|BMP7|BRINP1|CALCRL|CAV1|CAV2|CCND1|CD2AP|CDC25C|CDK9|CDKN2C|CEBPA|CITED2|CRK|CTNNB1|CUL4A|DLX5|DRD2|EGF|EGFR|ENPEP|ESR2|FAM83B|FAM83D|FGF10|FGF18|FGF2|FGFR2|FGFR3|FOXC2|FOXM1|FZD4|GLUL|GNAI2|GNAT1|GNB1|H19|H3F3B|HES1|HIPK2|HMGA1|IFT80|IGF1|IL12B|IL18|IRF6|ISL1|JUN|KANK1|KCNJ8|KIT|KITLG|LARP1|LBX1|LHX9|LIF|LMNTD1|LMX1B|LRP2|LTK|MAB21L1|MAP4K1|MCM…	1×10(-9)-1×10(-4) M	23539207
perfluorooctanoic acid	cell population proliferation	GO:0008283	Estradiol	perfluorooctanoic acid promotes the reaction [Estradiol results in increased cell population proliferation]	Homo sapiens	Breast|Cell Line, Tumor	ADM|AGT|AKT1|APPL2|ASPH|AXIN2|B4GALT1|BAX|BCL2|BMP4|BMP7|BRINP1|CALCRL|CAV1|CAV2|CCND1|CD2AP|CDC25C|CDK9|CDKN2C|CEBPA|CITED2|CRK|CTNNB1|CUL4A|DLX5|DRD2|EGF|EGFR|ENPEP|ESR2|FAM83B|FAM83D|FGF10|FGF18|FGF2|FGFR2|FGFR3|FOXC2|FOXM1|FZD4|GLUL|GNAI2|GNAT1|GNB1|H19|H3F3B|HES1|HIPK2|HMGA1|IFT80|IGF1|IL12B|IL18|IRF6|ISL1|JUN|KANK1|KCNJ8|KIT|KITLG|LARP1|LBX1|LHX9|LIF|LMNTD1|LMX1B|LRP2|LTK|MAB21L1|MAP4K1|MCM…	10(-9) to 10(-7) M	26234195
perfluorooctanoic acid	cell population proliferation	GO:0008283		perfluorooctanoic acid results in increased cell population proliferation	Homo sapiens	Breast|Epithelial Cells|Cell Line	ADM|AGT|AKT1|APPL2|ASPH|AXIN2|B4GALT1|BAX|BCL2|BMP4|BMP7|BRINP1|CALCRL|CAV1|CAV2|CCND1|CD2AP|CDC25C|CDK9|CDKN2C|CEBPA|CITED2|CRK|CTNNB1|CUL4A|DLX5|DRD2|EGF|EGFR|ENPEP|ESR2|FAM83B|FAM83D|FGF10|FGF18|FGF2|FGFR2|FGFR3|FOXC2|FOXM1|FZD4|GLUL|GNAI2|GNAT1|GNB1|H19|H3F3B|HES1|HIPK2|HMGA1|IFT80|IGF1|IL12B|IL18|IRF6|ISL1|JUN|KANK1|KCNJ8|KIT|KITLG|LARP1|LBX1|LHX9|LIF|LMNTD1|LMX1B|LRP2|LTK|MAB21L1|MAP4K1|MCM…	50 and 100 µM	29502166
perfluorooctanoic acid	cell population proliferation	GO:0008283	GW 6471	GW 6471 inhibits the reaction [perfluorooctanoic acid results in increased cell population proliferation]	Homo sapiens	Breast|Epithelial Cells|Cell Line	ADM|AGT|AKT1|APPL2|ASPH|AXIN2|B4GALT1|BAX|BCL2|BMP4|BMP7|BRINP1|CALCRL|CAV1|CAV2|CCND1|CD2AP|CDC25C|CDK9|CDKN2C|CEBPA|CITED2|CRK|CTNNB1|CUL4A|DLX5|DRD2|EGF|EGFR|ENPEP|ESR2|FAM83B|FAM83D|FGF10|FGF18|FGF2|FGFR2|FGFR3|FOXC2|FOXM1|FZD4|GLUL|GNAI2|GNAT1|GNB1|H19|H3F3B|HES1|HIPK2|HMGA1|IFT80|IGF1|IL12B|IL18|IRF6|ISL1|JUN|KANK1|KCNJ8|KIT|KITLG|LARP1|LBX1|LHX9|LIF|LMNTD1|LMX1B|LRP2|LTK|MAB21L1|MAP4K1|MCM…	50 and 100 µM	29502166
perfluorooctanoic acid	cell population proliferation	GO:0008283		perfluorooctanoic acid affects cell population proliferation	Homo sapiens	Granulosa Cells|Cell Line, Transformed	ADM|AGT|AKT1|APPL2|ASPH|AXIN2|B4GALT1|BAX|BCL2|BMP4|BMP7|BRINP1|CALCRL|CAV1|CAV2|CCND1|CD2AP|CDC25C|CDK9|CDKN2C|CEBPA|CITED2|CRK|CTNNB1|CUL4A|DLX5|DRD2|EGF|EGFR|ENPEP|ESR2|FAM83B|FAM83D|FGF10|FGF18|FGF2|FGFR2|FGFR3|FOXC2|FOXM1|FZD4|GLUL|GNAI2|GNAT1|GNB1|H19|H3F3B|HES1|HIPK2|HMGA1|IFT80|IGF1|IL12B|IL18|IRF6|ISL1|JUN|KANK1|KCNJ8|KIT|KITLG|LARP1|LBX1|LHX9|LIF|LMNTD1|LMX1B|LRP2|LTK|MAB21L1|MAP4K1|MCM…	1-10 μM	35346789
perfluorooctanoic acid	cell population proliferation	GO:0008283		perfluorooctanoic acid results in decreased cell population proliferation	Mus musculus	Leydig Cells|Cell Line	ADM|AGT|AKT1|APPL2|ASPH|AXIN2|B4GALT1|BAX|BCL2|BMP4|BMP7|BRINP1|CALCRL|CAV1|CAV2|CCND1|CD2AP|CDC25C|CDK9|CDKN2C|CEBPA|CITED2|CRK|CTNNB1|CUL4A|DLX5|DRD2|EGF|EGFR|ENPEP|ESR2|FAM83B|FAM83D|FGF10|FGF18|FGF2|FGFR2|FGFR3|FOXC2|FOXM1|FZD4|GLUL|GNAI2|GNAT1|GNB1|H19|H3F3B|HES1|HIPK2|HMGA1|IFT80|IGF1|IL12B|IL18|IRF6|ISL1|JUN|KANK1|KCNJ8|KIT|KITLG|LARP1|LBX1|LHX9|LIF|LMNTD1|LMX1B|LRP2|LTK|MAB21L1|MAP4K1|MCM…	250, 500, 750 µM	37044272
perfluorooctanoic acid	cell population proliferation	GO:0008283		perfluorooctanoic acid results in increased cell population proliferation	Homo sapiens	Amniotic Fluid|Stem Cells|Cells, Cultured	ADM|AGT|AKT1|APPL2|ASPH|AXIN2|B4GALT1|BAX|BCL2|BMP4|BMP7|BRINP1|CALCRL|CAV1|CAV2|CCND1|CD2AP|CDC25C|CDK9|CDKN2C|CEBPA|CITED2|CRK|CTNNB1|CUL4A|DLX5|DRD2|EGF|EGFR|ENPEP|ESR2|FAM83B|FAM83D|FGF10|FGF18|FGF2|FGFR2|FGFR3|FOXC2|FOXM1|FZD4|GLUL|GNAI2|GNAT1|GNB1|H19|H3F3B|HES1|HIPK2|HMGA1|IFT80|IGF1|IL12B|IL18|IRF6|ISL1|JUN|KANK1|KCNJ8|KIT|KITLG|LARP1|LBX1|LHX9|LIF|LMNTD1|LMX1B|LRP2|LTK|MAB21L1|MAP4K1|MCM…	0.1 μM	37834465
perfluorooctanoic acid	cell population proliferation	GO:0008283	bisphenol A|bisphenol S|perfluorooctane sulfonic acid	[bisphenol A co-treated with bisphenol S co-treated with perfluorooctane sulfonic acid co-treated with perfluorooctanoic acid] results in increased cell population proliferation	Homo sapiens	Fetus|Membranes|Mesenchymal Stem Cells|Cells, Cultured	ADM|AGT|AKT1|APPL2|ASPH|AXIN2|B4GALT1|BAX|BCL2|BMP4|BMP7|BRINP1|CALCRL|CAV1|CAV2|CCND1|CD2AP|CDC25C|CDK9|CDKN2C|CEBPA|CITED2|CRK|CTNNB1|CUL4A|DLX5|DRD2|EGF|EGFR|ENPEP|ESR2|FAM83B|FAM83D|FGF10|FGF18|FGF2|FGFR2|FGFR3|FOXC2|FOXM1|FZD4|GLUL|GNAI2|GNAT1|GNB1|H19|H3F3B|HES1|HIPK2|HMGA1|IFT80|IGF1|IL12B|IL18|IRF6|ISL1|JUN|KANK1|KCNJ8|KIT|KITLG|LARP1|LBX1|LHX9|LIF|LMNTD1|LMX1B|LRP2|LTK|MAB21L1|MAP4K1|MCM…	0.1 μM	37834465
perfluorooctanoic acid	cell population proliferation	GO:0008283		perfluorooctanoic acid results in decreased cell population proliferation	Mus musculus	Embryo, Mammalian|Stem Cells|Cells, Cultured	ADM|AGT|AKT1|APPL2|ASPH|AXIN2|B4GALT1|BAX|BCL2|BMP4|BMP7|BRINP1|CALCRL|CAV1|CAV2|CCND1|CD2AP|CDC25C|CDK9|CDKN2C|CEBPA|CITED2|CRK|CTNNB1|CUL4A|DLX5|DRD2|EGF|EGFR|ENPEP|ESR2|FAM83B|FAM83D|FGF10|FGF18|FGF2|FGFR2|FGFR3|FOXC2|FOXM1|FZD4|GLUL|GNAI2|GNAT1|GNB1|H19|H3F3B|HES1|HIPK2|HMGA1|IFT80|IGF1|IL12B|IL18|IRF6|ISL1|JUN|KANK1|KCNJ8|KIT|KITLG|LARP1|LBX1|LHX9|LIF|LMNTD1|LMX1B|LRP2|LTK|MAB21L1|MAP4K1|MCM…	0.1 μM	35678645
perfluorooctanoic acid	inflammatory response	GO:0006954		perfluorooctanoic acid results in decreased inflammatory response	Homo sapiens	Plasma	ADAM8B|ADGRE5|ADM|ADORA1|ADORA2A|AFAP1L2|AGER|AGTR1A|AGTR2|AIF1|AIM2|AKT1|ALOX15|ANXA1|ANXA1A|AOC3|ASGR1|ATRN|AXL|BMP2|BMP6|C3|C4A|C4B|C5|CAMK4|CASP4|CCL1|CCL12|CCL14|CCL2|CCL21|CCL22|CCL3|CCL4|CCL5|CCL7|CD14|CD163|CD27|CD2AP|CD40|CDO1|CEBPB|CFH|CHI3L1|CHST1|CHST2|CHUK|CIITA|CMKLR1|COL6A1|CR2|CRH|CRP|CSF1|CSRP3|CX3CL1|CXCL1|CXCL10|CXCL11|CXCL13|CXCL2|CXCL3|CXCL5|CXCL8|CXCL9|CXCR4|CYP26B1|DPEP1|EC…	Measured concentration -Median (25th, 75th percentile): 3.31 (2.52, 4.39)	32916415
perfluorooctanoic acid	positive regulation of cell population proliferation	GO:0008284		perfluorooctanoic acid results in increased positive regulation of cell population proliferation	Homo sapiens	Hep G2 Cells	ACER2|ACTB|ADAM10|ADAM17|ADM|ADORA2B|ADRA1D|ADRB2|AGT|AGTR1A|AGTR2|AIF1|AKR1C14|AKR1C18|AKR1C2|AKR1C20|AKR1C3|AKR1C6|ALDH16A1|ALDH3A1|APLN|AR|AREG|ARNT2|ATF3|AVPR1A|BCL2|BICRA|BIRC5|BMP2|BMP4|BMP5|BMP6|BNC1|BST1|CAD|CALCRL|CALR|CAPNS1|CAV3|CCAR1|CCL14|CCN2|CCND1|CCND2|CCND3|CCPG1|CD38|CDC20|CDC25B|CDC45|CDC7|CDK2|CDK4|CDKN1B|CEACAM6|CEP131|CGA|CIB1|CLDN5|CLU|CNBP|CNTF|CRH|CRIP2|CRLF1|CSF1|CST3|CT…	10, 25, 50, 100 μM	25868421
perfluorooctanoic acid	positive regulation of cell population proliferation	GO:0008284		perfluorooctanoic acid results in increased positive regulation of cell population proliferation	Rattus norvegicus	Hepatocytes|Cells, Cultured	ACER2|ACTB|ADAM10|ADAM17|ADM|ADORA2B|ADRA1D|ADRB2|AGT|AGTR1A|AGTR2|AIF1|AKR1C14|AKR1C18|AKR1C2|AKR1C20|AKR1C3|AKR1C6|ALDH16A1|ALDH3A1|APLN|AR|AREG|ARNT2|ATF3|AVPR1A|BCL2|BICRA|BIRC5|BMP2|BMP4|BMP5|BMP6|BNC1|BST1|CAD|CALCRL|CALR|CAPNS1|CAV3|CCAR1|CCL14|CCN2|CCND1|CCND2|CCND3|CCPG1|CD38|CDC20|CDC25B|CDC45|CDC7|CDK2|CDK4|CDKN1B|CEACAM6|CEP131|CGA|CIB1|CLDN5|CLU|CNBP|CNTF|CRH|CRIP2|CRLF1|CSF1|CST3|CT…	0.4, 1.56, 6.25, 25, 100μ	28511854
perfluorooctanoic acid	positive regulation of cell population proliferation	GO:0008284		perfluorooctanoic acid results in increased positive regulation of cell population proliferation	Homo sapiens	Liver|Hepatocytes	ACER2|ACTB|ADAM10|ADAM17|ADM|ADORA2B|ADRA1D|ADRB2|AGT|AGTR1A|AGTR2|AIF1|AKR1C14|AKR1C18|AKR1C2|AKR1C20|AKR1C3|AKR1C6|ALDH16A1|ALDH3A1|APLN|AR|AREG|ARNT2|ATF3|AVPR1A|BCL2|BICRA|BIRC5|BMP2|BMP4|BMP5|BMP6|BNC1|BST1|CAD|CALCRL|CALR|CAPNS1|CAV3|CCAR1|CCL14|CCN2|CCND1|CCND2|CCND3|CCPG1|CD38|CDC20|CDC25B|CDC45|CDC7|CDK2|CDK4|CDKN1B|CEACAM6|CEP131|CGA|CIB1|CLDN5|CLU|CNBP|CNTF|CRH|CRIP2|CRLF1|CSF1|CST3|CT…	0.25, 2.5, and 25 μM	35337807
perfluorooctanoic acid	positive regulation of cell population proliferation	GO:0008284		perfluorooctanoic acid results in increased positive regulation of cell population proliferation	Homo sapiens	Hepatocytes|Cell Line, Tumor	ACER2|ACTB|ADAM10|ADAM17|ADM|ADORA2B|ADRA1D|ADRB2|AGT|AGTR1A|AGTR2|AIF1|AKR1C14|AKR1C18|AKR1C2|AKR1C20|AKR1C3|AKR1C6|ALDH16A1|ALDH3A1|APLN|AR|AREG|ARNT2|ATF3|AVPR1A|BCL2|BICRA|BIRC5|BMP2|BMP4|BMP5|BMP6|BNC1|BST1|CAD|CALCRL|CALR|CAPNS1|CAV3|CCAR1|CCL14|CCN2|CCND1|CCND2|CCND3|CCPG1|CD38|CDC20|CDC25B|CDC45|CDC7|CDK2|CDK4|CDKN1B|CEACAM6|CEP131|CGA|CIB1|CLDN5|CLU|CNBP|CNTF|CRH|CRIP2|CRLF1|CSF1|CST3|CT…	10 to 1000 nM	36251517
perfluorooctanoic acid	positive regulation of telomere maintenance via telomere lengthening	GO:1904358		perfluorooctanoic acid results in increased positive regulation of telomere maintenance via telomere lengthening	Homo sapiens	Fetal Blood|Telomere	ATM	Measured concentration - geometric mean: 0.8 ng/mL	34193151
perfluorooctanoic acid	steroid biosynthetic process	GO:0006694		perfluorooctanoic acid affects steroid biosynthetic process	Homo sapiens	Serum	ACBD3|AKR1C1|AKR1C20|AKR1C6|CH25H|CYB5R2|CYB5R3|CYP11A1|CYP11A1.2|CYP11B2|CYP11B3|CYP17A1|CYP19A1|CYP1A1|CYP21A1|CYP21A2|CYP27A1|CYP3A7|CYP51|CYP51A1|CYP7B1|CYP8B1|DBI|DHCR24|DHCR7|EBP|FDFT1|FDPS|HAO2|HINT2|HMGCR|HMGCRA|HMGCS1|HMGCS2|HSD17B1|HSD17B11|HSD17B12A|HSD17B2|HSD17B3|HSD17B7|HSD3B1|HSD3B2|HSD3B3|HSD3B5|HSD3B7|IDI1|INHBA|LSS|MSMO1|MVD|MVK|NSDHL|PMVK|PRKAA1|PRKAA2|PRLR|SC5D|SCARB1|SCP2|SRD…	Measured concentration - Mean (95% CI): 2.66 (2.03, 3.29) ng/mL	33991873
perfluorooctanoic acid	thyroid hormone metabolic process	GO:0042403		perfluorooctanoic acid affects thyroid hormone metabolic process	Homo sapiens	Serum	DIO1|DIO2|DIO3|DUOX2|IYD|SLCO4A1|SULT1A1|SULT1B1|SULT2A1|SULT2A6|TG|TTR	Measured concentration - Geometric means (standard deviations): 9.17 (1.72) ng/mL	25483837
perfluorooctanoic acid	thyroid hormone metabolic process	GO:0042403		perfluorooctanoic acid affects thyroid hormone metabolic process	Homo sapiens	Fetal Blood	DIO1|DIO2|DIO3|DUOX2|IYD|SLCO4A1|SULT1A1|SULT1B1|SULT2A1|SULT2A6|TG|TTR	Geometric mean: 19.41 ng/mL	33243245
perfluorooctanoic acid	thyroid hormone metabolic process	GO:0042403	Iodine|Triiodothyronine	Iodine deficiency affects the reaction [[perfluorooctanoic acid results in increased thyroid hormone metabolic process] which results in increased secretion of Triiodothyronine]	Homo sapiens	Serum	DIO1|DIO2|DIO3|DUOX2|IYD|SLCO4A1|SULT1A1|SULT1B1|SULT2A1|SULT2A6|TG|TTR	Geometric mean: 4.2 ng/mL	26517287
perfluorohexanesulfonic acid	cell death	GO:0008219	perfluorodecanoic acid|perfluoro-n-nonanoic acid|perfluorooctane sulfonic acid|perfluorooctanoic acid|perfluoroundecanoic acid	[perfluorooctanoic acid co-treated with perfluorooctane sulfonic acid co-treated with perfluorodecanoic acid co-treated with perfluoro-n-nonanoic acid co-treated with perfluorohexanesulfonic acid co-treated with perfluoroundecanoic acid] results in decreased cell death				12.5, 25, 50, 100 and 200 μm	26599974
perfluorohexanesulfonic acid	cell death	GO:0008219	perfluorodecanoic acid|perfluoro-n-nonanoic acid|perfluorooctane sulfonic acid|perfluorooctanoic acid|perfluoroundecanoic acid	[perfluorooctanoic acid co-treated with perfluorooctane sulfonic acid co-treated with perfluorodecanoic acid co-treated with perfluoro-n-nonanoic acid co-treated with perfluorohexanesulfonic acid co-treated with perfluoroundecanoic acid] results in decreased cell death	Homo sapiens	Bone and Bones|Cell Line, Tumor		12.5, 25, 50, 100 and 200 μm	26599974
perfluorohexanesulfonic acid	cell growth	GO:0016049		perfluorohexanesulfonic acid results in decreased cell growth	Rattus norvegicus	Cerebellum|Neurons|Cells, Cultured	BCL2|SEC61A1	550 μM	30144469
perfluorohexanesulfonic acid	cell growth	GO:0016049	Dizocilpine Maleate	Dizocilpine Maleate inhibits the reaction [perfluorohexanesulfonic acid results in decreased cell growth]	Rattus norvegicus	Cerebellum|Neurons|Cells, Cultured	BCL2|SEC61A1	550 μM	30144469
perfluorohexanesulfonic acid	cell growth	GO:0016049	Memantine	Memantine inhibits the reaction [perfluorohexanesulfonic acid results in decreased cell growth]	Rattus norvegicus	Cerebellum|Neurons|Cells, Cultured	BCL2|SEC61A1	550 μM	30144469
perfluorohexanesulfonic acid	cell population proliferation	GO:0008283		perfluorohexanesulfonic acid results in decreased cell population proliferation	Rattus norvegicus	Pituitary Gland|Cell Line	ADM|B4GALT1|BAP1|BCL2|CARM1|CCND1|CDKN2C|CHRD|DAXX|DICER1|DRAM2|EDNRA|ENPEP|FAM83B|FBXW8|FGF10|FGFR2|FNTB|FOXC2|GATA1|GATA3|H3F3A|HDAC4|HMGA2|ID4|IL11RA1|IL18|IRF2|ITGB1|JARID2|LMNTD1|LMX1B|MELK|MKI67|NFE2|OGFOD1|PBX1|PPARD|PPARG|PRDX1|PTEN|RAC2|RAP1B|RARG|SCRIB|SDCBP2|SLC20A1|SMAD3|TACC2|TFAP2A|TFF1|TGFB1|TGFBI|TP53|TRP53|TYK2|WNT10B|WNT5A|WNT7B|ZFP36L1	1×10(-9)-1×10(-4) M	23539207
perfluorohexanesulfonic acid	cell population proliferation	GO:0008283	Triiodothyronine	perfluorohexanesulfonic acid affects the reaction [Triiodothyronine results in increased cell population proliferation]	Rattus norvegicus	Pituitary Gland|Cell Line	ADM|B4GALT1|BAP1|BCL2|CARM1|CCND1|CDKN2C|CHRD|DAXX|DICER1|DRAM2|EDNRA|ENPEP|FAM83B|FBXW8|FGF10|FGFR2|FNTB|FOXC2|GATA1|GATA3|H3F3A|HDAC4|HMGA2|ID4|IL11RA1|IL18|IRF2|ITGB1|JARID2|LMNTD1|LMX1B|MELK|MKI67|NFE2|OGFOD1|PBX1|PPARD|PPARG|PRDX1|PTEN|RAC2|RAP1B|RARG|SCRIB|SDCBP2|SLC20A1|SMAD3|TACC2|TFAP2A|TFF1|TGFB1|TGFBI|TP53|TRP53|TYK2|WNT10B|WNT5A|WNT7B|ZFP36L1	1×10(-9)-1×10(-4) M	23539207
perfluorohexanesulfonic acid	inflammatory response	GO:0006954		perfluorohexanesulfonic acid results in decreased inflammatory response	Homo sapiens	Plasma	ADM|AFAP1L2|AGER|AGR2|ANXA1|AXL|BDKRB2|C5AR1|CASP4|CCK|CCL12|CCL5|CCL7|CCR7|CD14|CD40|CDO1|CEBPB|CHST2|CLASRP|CSF1|CSRP3|CXCL1|CXCL9|CYBA|DPEP1|FASN|FOSL1|GATA3|GGT5|GPER1|GSDMD|HDAC4|HDAC7|HMGB2|HNRNPA0|HSPG2|IL17B|IL17RC|IL18|IL1B|IL1RL2|IL25|IL27|IL6|ITGAL|LACC1|LAT|LOXL3|LTA4H|NFATC3|NFE2L2|NFKB2|NFX1|NLRC5|NOS2|NOX4|NR1H4|NR4A1|ORM1|P2RX7|PARP4|PF4|PLA2G2E|PPARG|PRKCZ|PSTPIP1|PTGDR2|PYCARD|S…	Measured concentration -Median (25th, 75th percentile): 2.08 (1.60, 3.42)	32916415
perfluorohexanesulfonic acid	positive regulation of cell population proliferation	GO:0008284		perfluorohexanesulfonic acid results in increased positive regulation of cell population proliferation	Homo sapiens	Liver|Hepatocytes	ABL2|ADM|AKR1C18|AQP11|ARRB1|AVPR1A|BCL2|BCL7A|BST1|CAMP|CAPN1|CARM1|CCK|CCND1|CIAO1|CLCF1|CLDN5|CLU|CNTFR|CSF1|CST3|CXCL12|DDR2|DOT1L|DPP4|EDN2|EDNRA|ENPP2|EPCAM|EPOR|FABP4|FGF20|FGFR2|FLT1|FLT3LG|FN1|FNTB|FOSL1|FSHB|FZR1|GATA3|GLCE|GLI1|GNAS|GPER1|GREM1|GRK5|HAS2|HDAC2|HDAC4|HGF|HILPDA|HMGA2|HMGCR|ID4|IFNG|IL11RA1|IL18|IL1B|IL6|KRT6A|LEP|LTB|MAPK1|MAZ|MPL|NACC1|NAMPT|NBN|NCCRP1|NTRK2|PAX2|PGR|P…	0.25, 2.5, and 25 μM	35337807
perfluorohexanesulfonic acid	positive regulation of telomere maintenance via telomere lengthening	GO:1904358		perfluorohexanesulfonic acid results in increased positive regulation of telomere maintenance via telomere lengthening	Homo sapiens	Fetal Blood|Telomere		Measured concentration - geometric mean: 0.5 ng/mL	34193151
perfluorohexanesulfonic acid	steroid biosynthetic process	GO:0006694		perfluorohexanesulfonic acid affects steroid biosynthetic process	Homo sapiens	Serum	CYP11A1|CYP11B1|CYP19A1|CYP21A1|CYP27A1|CYP3A7|DBI|DHCR7|FDFT1|FDPS|HAO2|HMGCR|HMGCS1|HMGCS2|HSD17B1|HSD17B12|IDI1|PBX1|PRLR|SCARB1|SCP2|STAR|TIMP1|TSPO	Measured concentration - Mean (95% CI): 1.42 (1.24, 1.61)	33991873
perfluorohexanesulfonic acid	steroid biosynthetic process	GO:0006694		perfluorohexanesulfonic acid affects steroid biosynthetic process	Homo sapiens	Fetal Blood	CYP11A1|CYP11B1|CYP19A1|CYP21A1|CYP27A1|CYP3A7|DBI|DHCR7|FDFT1|FDPS|HAO2|HMGCR|HMGCS1|HMGCS2|HSD17B1|HSD17B12|IDI1|PBX1|PRLR|SCARB1|SCP2|STAR|TIMP1|TSPO	Measured concentration - Mean (95% CI): 1.46 (1.19, 1.73)	33991873
perfluorohexanesulfonic acid	thyroid hormone metabolic process	GO:0042403	Iodine|Thyroxine	Iodine deficiency affects the reaction [[perfluorohexanesulfonic acid results in decreased thyroid hormone metabolic process] which results in decreased secretion of Thyroxine]	Homo sapiens	Serum	CRYM|DIO2|DIO3|SLC16A2|SULT2A1|TTR	Geometric mean: 1.9 ng/mL	26517287
perfluorohexanesulfonic acid	thyroid hormone metabolic process	GO:0042403	Iodine|Triiodothyronine	Iodine deficiency affects the reaction [[perfluorohexanesulfonic acid results in increased thyroid hormone metabolic process] which results in increased secretion of Triiodothyronine]	Homo sapiens	Serum	CRYM|DIO2|DIO3|SLC16A2|SULT2A1|TTR	Geometric mean: 1.9 ng/mL	26517287
perfluoro-n-nonanoic acid	cell death	GO:0008219	perfluorodecanoic acid|perfluorohexanesulfonic acid|perfluorooctane sulfonic acid|perfluorooctanoic acid|perfluoroundecanoic acid	[perfluorooctanoic acid co-treated with perfluorooctane sulfonic acid co-treated with perfluorodecanoic acid co-treated with perfluoro-n-nonanoic acid co-treated with perfluorohexanesulfonic acid co-treated with perfluoroundecanoic acid] results in decreased cell death			COL6A1|FOSL2	12.5, 25, 50, 100 and 200 μm	26599974
perfluoro-n-nonanoic acid	cell death	GO:0008219	perfluorodecanoic acid|perfluorohexanesulfonic acid|perfluorooctane sulfonic acid|perfluorooctanoic acid|perfluoroundecanoic acid	[perfluorooctanoic acid co-treated with perfluorooctane sulfonic acid co-treated with perfluorodecanoic acid co-treated with perfluoro-n-nonanoic acid co-treated with perfluorohexanesulfonic acid co-treated with perfluoroundecanoic acid] results in decreased cell death	Homo sapiens	Bone and Bones|Cell Line, Tumor	COL6A1|FOSL2	12.5, 25, 50, 100 and 200 μm	26599974
perfluoro-n-nonanoic acid	cell growth	GO:0016049		perfluoro-n-nonanoic acid results in decreased cell growth	Rattus norvegicus	Cerebellum|Neurons|Cells, Cultured	BCL2|NFKBIZ	100 μM	30144469
perfluoro-n-nonanoic acid	cell growth	GO:0016049	Dizocilpine Maleate	Dizocilpine Maleate promotes the reaction [perfluoro-n-nonanoic acid results in decreased cell growth]	Rattus norvegicus	Cerebellum|Neurons|Cells, Cultured	BCL2|NFKBIZ	100 μM	30144469
perfluoro-n-nonanoic acid	cell population proliferation	GO:0008283		perfluoro-n-nonanoic acid results in decreased cell population proliferation	Rattus norvegicus	Pituitary Gland|Cell Line	AKT1|APPL2|ATAD5|AXIN2|BAX|BCL2|BMP4|BMP7|BRINP1|CALCRL|CAV1|CAV2|CCDC85C|CCND1|CDC25C|CDKN2C|DRD2|EGFR|ENPEP|ESR2|FAM83D|FGF2|FOXC1|FOXM1|GLUL|HMGA1|HMGA2|IGF1|IL18|IRF6|IRS2|KANK1|LHX9|MAP4K1|MELK|MKI67|MYC|ODC1|PAK1IP1|PDGFA|PDK1|PDX1|POLA2|PPARD|PPARG|PRL|PTH1R|RUNX2|S1PR1|SMAD3|SOX9|STAT3|STAT5B|TGFB3|TGFBR3|TNS3|TYK2|VEGFA|VEGFC|WNT10B|ZEB1|ZPR1	1×10(-9)-1×10(-4) M	23539207
perfluoro-n-nonanoic acid	cell population proliferation	GO:0008283	Triiodothyronine	perfluoro-n-nonanoic acid inhibits the reaction [Triiodothyronine results in increased cell population proliferation]	Rattus norvegicus	Pituitary Gland|Cell Line	AKT1|APPL2|ATAD5|AXIN2|BAX|BCL2|BMP4|BMP7|BRINP1|CALCRL|CAV1|CAV2|CCDC85C|CCND1|CDC25C|CDKN2C|DRD2|EGFR|ENPEP|ESR2|FAM83D|FGF2|FOXC1|FOXM1|GLUL|HMGA1|HMGA2|IGF1|IL18|IRF6|IRS2|KANK1|LHX9|MAP4K1|MELK|MKI67|MYC|ODC1|PAK1IP1|PDGFA|PDK1|PDX1|POLA2|PPARD|PPARG|PRL|PTH1R|RUNX2|S1PR1|SMAD3|SOX9|STAT3|STAT5B|TGFB3|TGFBR3|TNS3|TYK2|VEGFA|VEGFC|WNT10B|ZEB1|ZPR1	1×10(-9)-1×10(-4) M	23539207
perfluoro-n-nonanoic acid	inflammatory response	GO:0006954		perfluoro-n-nonanoic acid results in decreased inflammatory response	Homo sapiens	Plasma	ADAM8B|ADORA2A|AGR2|AGTR2|AIF1|AKT1|ANXA1A|AXL|C3|CCL20|CD14|CD40|CEBPB|CERS6|CFH|CHST2|CHUK|CIITA|CLASRP|CMKLR1|CMKLR2|COL6A1|CRP|CSF1|CSRP3|CXCL10|CXCL3|CXCL8|DPEP1|ELF3|EPHA2|F2R|FASN|FKRP|FOSL2|GPER1|HDAC7|HMGA1|HNRNPA0|HSPG2|IKBKB|IL15RA|IL18|IL18R1|IL1B|IL1RL1|IL27|IL6|IRAK2|ITGAL|KLKB1|KNG1|LACC1|LAT|LIAS|MECOM|MST1|NFATC3|NFE2L2|NFKB1|NFKBIZ|NLRC5|NOS2|P2RX7|PAFAH1B3|PPARG|PRDX5|PTGER4B|P…	Measured concentration -Median (25th, 75th percentile): 13.2 (9.95, 17.77)	32916415
perfluoro-n-nonanoic acid	positive regulation of cell population proliferation	GO:0008284		perfluoro-n-nonanoic acid results in increased positive regulation of cell population proliferation	Homo sapiens	Liver|Hepatocytes	ABL2|ACTB|AGTR2|AIF1|ALDH3A1|ATF3|BCL2|BICRA|BIRC5|BLOC1S2|BMP4|BNC1|CALCRL|CAPNS1|CCN2|CCND1|CCND2|CCPG1|CDC20|CDK2|CEP131|CSF1|CXCL10|DKC1|DPP4|EGFR|EPCAM|EPHA1|ERBB3|EREG|ESM1|F2R|FGF2|FGF21|FGF23|FLT3LG|FN1|FOXM1|FSHB|GLI1|GNAS|GPER1|HAS2|HGF|HIF1A|HMGA2|HMGCR|HRAS|IFNG|IGF1|IKBKB|IL18|IL1B|IL2|IL4|IL6|IRS1|IRS2|KDR|KIF14|KIF20B|KLB|KMT2D|LGMN|LTB|MAZ|MLXIPL|MPL|MVD|MYC|MZB1|NACC1|NCCRP1|NDUF…	0.25, 2.5, and 25 μM	35337807
perfluoro-n-nonanoic acid	positive regulation of telomere maintenance via telomere lengthening	GO:1904358		perfluoro-n-nonanoic acid results in increased positive regulation of telomere maintenance via telomere lengthening	Homo sapiens	Fetal Blood|Telomere		Measured concentration - geometric mean: 0.3 ng/mL	34193151
perfluoro-n-nonanoic acid	steroid biosynthetic process	GO:0006694		perfluoro-n-nonanoic acid affects steroid biosynthetic process	Homo sapiens	Serum	AKR1C1|CYB5R2|CYP11A1|CYP11A1.2|CYP17A1|CYP19A1|CYP1A1|CYP27A1|CYP3A7|CYP7B1|CYP8B1|DBI|DHCR7|EBP|ERG28|FDFT1|FDPS|HAO2|HMGCR|HMGCS1|HMGCS2|HSD17B3|HSD3B1|HSD3B5|IDI1|LSS|MSMO1|MVD|MVK|NSDHL|SC5D|SCARB1|SCP2|SRD5A1|STAR|TECR|TM7SF2	Measured concentration - Mean (95% CI): 0.90 (0.71, 1.08) ng/mL	33991873
perfluoro-n-nonanoic acid	steroid biosynthetic process	GO:0006694		perfluoro-n-nonanoic acid affects steroid biosynthetic process	Homo sapiens	Fetal Blood	AKR1C1|CYB5R2|CYP11A1|CYP11A1.2|CYP17A1|CYP19A1|CYP1A1|CYP27A1|CYP3A7|CYP7B1|CYP8B1|DBI|DHCR7|EBP|ERG28|FDFT1|FDPS|HAO2|HMGCR|HMGCS1|HMGCS2|HSD17B3|HSD3B1|HSD3B5|IDI1|LSS|MSMO1|MVD|MVK|NSDHL|SC5D|SCARB1|SCP2|SRD5A1|STAR|TECR|TM7SF2	Measured concentration - Mean (95% CI): 0.73 (0.28, 1.18) ng/mL	33991873
perfluoro-n-nonanoic acid	thyroid hormone metabolic process	GO:0042403		perfluoro-n-nonanoic acid affects thyroid hormone metabolic process	Homo sapiens	Fetal Blood	CRYM|DIO1|DIO2|SLC16A2|SULT2A1|TTR	Geometric mean: 1.82 ng/mL	33243245
perfluoro-n-nonanoic acid	thyroid hormone metabolic process	GO:0042403	Iodine|Triiodothyronine	Iodine deficiency affects the reaction [[perfluoro-n-nonanoic acid results in increased thyroid hormone metabolic process] which results in increased secretion of Triiodothyronine]	Homo sapiens	Serum	CRYM|DIO1|DIO2|SLC16A2|SULT2A1|TTR	Geometric mean: 1.5 ng/mL	26517287
perfluorodecanoic acid	cell death	GO:0008219	perfluorohexanesulfonic acid|perfluoro-n-nonanoic acid|perfluorooctane sulfonic acid|perfluorooctanoic acid|perfluoroundecanoic acid	[perfluorooctanoic acid co-treated with perfluorooctane sulfonic acid co-treated with perfluorodecanoic acid co-treated with perfluoro-n-nonanoic acid co-treated with perfluorohexanesulfonic acid co-treated with perfluoroundecanoic acid] results in decreased cell death				12.5, 25, 50, 100 and 200 μm	26599974
perfluorodecanoic acid	cell death	GO:0008219	perfluorohexanesulfonic acid|perfluoro-n-nonanoic acid|perfluorooctane sulfonic acid|perfluorooctanoic acid|perfluoroundecanoic acid	[perfluorooctanoic acid co-treated with perfluorooctane sulfonic acid co-treated with perfluorodecanoic acid co-treated with perfluoro-n-nonanoic acid co-treated with perfluorohexanesulfonic acid co-treated with perfluoroundecanoic acid] results in decreased cell death	Homo sapiens	Bone and Bones|Cell Line, Tumor		12.5, 25, 50, 100 and 200 μm	26599974
perfluorodecanoic acid	cell growth	GO:0016049		perfluorodecanoic acid results in decreased cell growth	Rattus norvegicus	Cerebellum|Neurons|Cells, Cultured		40 μM	30144469
perfluorodecanoic acid	cell growth	GO:0016049	Memantine	Memantine inhibits the reaction [perfluorodecanoic acid results in decreased cell growth]	Rattus norvegicus	Cerebellum|Neurons|Cells, Cultured		40 μM	30144469
perfluorodecanoic acid	cell population proliferation	GO:0008283		perfluorodecanoic acid results in increased cell population proliferation	Rattus norvegicus	Liver	AKT1|BAX|DRD2|ESR2|IL18|PDX1|PPARG|VEGFA|ZEB1	0.3, 1.0, 3.0 or 10 mg/kg/injection in four i.p. doses every 14 days	8001245
perfluorodecanoic acid	cell population proliferation	GO:0008283		perfluorodecanoic acid results in decreased cell population proliferation	Rattus norvegicus	Pituitary Gland|Cell Line	AKT1|BAX|DRD2|ESR2|IL18|PDX1|PPARG|VEGFA|ZEB1	1×10(-9)-1×10(-4) M	23539207
perfluorodecanoic acid	inflammatory response	GO:0006954		perfluorodecanoic acid results in decreased inflammatory response	Homo sapiens	Plasma	AIF1|AKT1|CHUK|CSF1|FASN|IL18|IL1B|IL6|NFE2L2|NFKB1|NLRP3|NOS2|PPARG|RELA|S100A8|S100A9|TNF|TNFRSF1B|TXNIP	Measured concentration -Median (25th, 75th percentile): 0.31 (0.24, 0.40)	32916415
perfluorodecanoic acid	positive regulation of cell population proliferation	GO:0008284		perfluorodecanoic acid results in increased positive regulation of cell population proliferation	Homo sapiens	Liver|Hepatocytes	AIF1|AKR1C2|ALDH3A1|ATF3|CSF1|FGF23|HGF|HMGCR|IL18|IL1B|IL6|MAPK1|NACC1|PDX1|RELA|TNF|VEGFA	0.25, 2.5, and 25 μM	35337807
perfluorodecanoic acid	positive regulation of telomere maintenance via telomere lengthening	GO:1904358		perfluorodecanoic acid results in increased positive regulation of telomere maintenance via telomere lengthening	Homo sapiens	Fetal Blood|Telomere		Measured concentration - geometric mean: 0.1 ng/mL	34193151
perfluorodecanoic acid	steroid biosynthetic process	GO:0006694		perfluorodecanoic acid affects steroid biosynthetic process	Homo sapiens	Serum	AKR1C1|CYP1A1|CYP27A1|CYP7B1|CYP8B1|DBI|HMGCR|HMGCS1|HMGCS2|HSD3B1|SRD5A1	Measured concentration - Mean (95% CI): 0.87 (0.70, 1.04) ng/mL	33991873
perfluorodecanoic acid	steroid biosynthetic process	GO:0006694		perfluorodecanoic acid affects steroid biosynthetic process	Homo sapiens	Fetal Blood	AKR1C1|CYP1A1|CYP27A1|CYP7B1|CYP8B1|DBI|HMGCR|HMGCS1|HMGCS2|HSD3B1|SRD5A1	Measured concentration - Mean (95% CI): 0.37 (0.29, 0.44) ng/mL	33991873
perfluorodecanoic acid	thyroid hormone metabolic process	GO:0042403		perfluorodecanoic acid affects thyroid hormone metabolic process	Homo sapiens	Serum	IYD|SULT1A1|SULT2A1|TTR		24577800
perfluorodecanoic acid	thyroid hormone metabolic process	GO:0042403		perfluorodecanoic acid affects thyroid hormone metabolic process	Homo sapiens	Fetal Blood	IYD|SULT1A1|SULT2A1|TTR	Geometric mean: 2.15 ng/mL	33243245
perfluoroundecanoic acid	cell death	GO:0008219		perfluoroundecanoic acid results in decreased cell death				12.5, 25, 50, 100 and 200 μm	26599974
perfluoroundecanoic acid	cell death	GO:0008219	perfluorodecanoic acid|perfluorohexanesulfonic acid|perfluoro-n-nonanoic acid|perfluorooctane sulfonic acid|perfluorooctanoic acid	[perfluorooctanoic acid co-treated with perfluorooctane sulfonic acid co-treated with perfluorodecanoic acid co-treated with perfluoro-n-nonanoic acid co-treated with perfluorohexanesulfonic acid co-treated with perfluoroundecanoic acid] results in decreased cell death				12.5, 25, 50, 100 and 200 μm	26599974
perfluoroundecanoic acid	cell death	GO:0008219	perfluorodecanoic acid|perfluorohexanesulfonic acid|perfluoro-n-nonanoic acid|perfluorooctane sulfonic acid|perfluorooctanoic acid	[perfluorooctanoic acid co-treated with perfluorooctane sulfonic acid co-treated with perfluorodecanoic acid co-treated with perfluoro-n-nonanoic acid co-treated with perfluorohexanesulfonic acid co-treated with perfluoroundecanoic acid] results in decreased cell death	Homo sapiens	Bone and Bones|Cell Line, Tumor		0.0025mg/ml and 0.005mg/ml	26599974
perfluoroundecanoic acid	cell growth	GO:0016049		perfluoroundecanoic acid results in decreased cell growth	Rattus norvegicus	Cerebellum|Neurons|Cells, Cultured	BCL2	30 μM	30144469
perfluoroundecanoic acid	cell growth	GO:0016049	2,3-dioxo-6-nitro-7-sulfamoylbenzo(f)quinoxaline	2,3-dioxo-6-nitro-7-sulfamoylbenzo(f)quinoxaline inhibits the reaction [perfluoroundecanoic acid results in decreased cell growth]	Rattus norvegicus	Cerebellum|Neurons|Cells, Cultured	BCL2	30 μM	30144469
perfluoroundecanoic acid	cell population proliferation	GO:0008283		perfluoroundecanoic acid results in decreased cell population proliferation	Rattus norvegicus	Pituitary Gland|Cell Line	AGT|AKT1|BAX|BCL2|DRD2|FGF2|IFT80|IL18|JARID2|MYCN|PPARG|TFF2|THPO|VEGFA|WNT5A	1×10(-9)-1×10(-4) M	23539207
perfluoroundecanoic acid	cell population proliferation	GO:0008283	Triiodothyronine	perfluoroundecanoic acid inhibits the reaction [Triiodothyronine results in increased cell population proliferation]	Rattus norvegicus	Pituitary Gland|Cell Line	AGT|AKT1|BAX|BCL2|DRD2|FGF2|IFT80|IL18|JARID2|MYCN|PPARG|TFF2|THPO|VEGFA|WNT5A	1×10(-9)-1×10(-4) M	23539207
perfluoroundecanoic acid	inflammatory response	GO:0006954		perfluoroundecanoic acid results in decreased inflammatory response	Homo sapiens	Plasma	AKT1|BMP2|C3|CCK|CCL20|CCL4|CD40|CDO1|CFH|CSF1|CXCL8|FASN|IL18|IL1RL1|IL6|ITGB6|KNG1|LYZ|MST1|MTOR|NFE2L2|ORM1|PPARG|RARRES2|SDF4|THBS1|TNFRSF1B|TXNIP|VNN1|WNT5A	Measured concentration -Median (25th, 75th percentile): 0.28 (0.22, 0.37)	32916415
perfluoroundecanoic acid	positive regulation of cell population proliferation	GO:0008284		perfluoroundecanoic acid results in increased positive regulation of cell population proliferation	Homo sapiens	Liver|Hepatocytes	AGT|ATF3|BCL2|BMP2|BST1|CCK|CLDN5|CNTF|CSF1|DPP4|EDN1|EDN2|EDNRB|ENPP2|EREG|F2|FABP4|FGF19|FGF2|FGF23|FSHB|HAS2|HBEGF|HGF|HMGCR|IL11RA|IL18|IL6|INSL3|LAMC2|LGALS3|MAPK1|MDM2|MYCN|NAMPT|PDGFB|PTN|REG4|RRM2|S100B|SCX|SHANK2|SLAMF1|TFF2|THBS1|THPO|VEGFA|VIP	0.25, 2.5, and 25 μM	35337807
perfluoroundecanoic acid	positive regulation of telomere maintenance via telomere lengthening	GO:1904358		perfluoroundecanoic acid results in increased positive regulation of telomere maintenance via telomere lengthening	Homo sapiens	Fetal Blood|Telomere		Measured concentration - geometric mean: 0.1 ng/mL	34193151
perfluoroundecanoic acid	steroid biosynthetic process	GO:0006694		perfluoroundecanoic acid affects steroid biosynthetic process	Homo sapiens	Fetal Blood	CH25H|CYP11A1|CYP17A1|CYP1A1|CYP8B1|FDFT1|HMGCR|HMGCS1|HMGCS2|HSD17B3|HSD17B7|HSD3B1|HSD3B7|INHBA|SCARB1|SCP2|SRD5A1|STAR	Measured concentration - Mean (95% CI): 0.70 (0.31, 1.09) ng/mL	33991873
perfluoroundecanoic acid	thyroid hormone metabolic process	GO:0042403		perfluoroundecanoic acid affects thyroid hormone metabolic process	Homo sapiens	Fetal Blood	DIO2|IYD|SULT1B1|SULT2A1|TTR	Geometric mean: 1.61 ng/mL	33243245

## Sheet: Phenotype Data - human studies
Chemical	Phenotype	Phenotype ID	Co-Mentioned Terms	Interaction	Organisms	Anatomy	Inference Network	Relevant doses / concentrations	References
perfluorooctane sulfonic acid	steroid biosynthetic process	GO:0006694		perfluorooctane sulfonic acid affects steroid biosynthetic process	Homo sapiens	Serum	AKR1C20|AKR1C6|CYB5R1|CYB5R2|CYB5R3|CYP11A1|CYP11A1.2|CYP11B1|CYP11B2|CYP17A1|CYP19A1|CYP1A1|CYP21A2|CYP27A1|CYP3A7|CYP51|CYP51A1|CYP7B1|DBI|DHCR24|DHCR7|DHRS11|EBP|ERG28|FDFT1|FDPS|FDX1|HAO2|HINT2|HMGCR|HMGCRA|HMGCS1|HMGCS2|HSD17B1|HSD17B11|HSD17B12|HSD17B2|HSD17B3|HSD17B7|HSD3B1|HSD3B2|HSD3B3|HSD3B5|IDI1|INHBA|LBR|LSS|MSMO1|MVD|MVK|NSDHL|PMVK|PRLR|SC5D|SCARB1|SCP2|SDR42E1|SRD5A1|STAR|TECR|TIMP1…	Measured concentration - Mean (95% CI): 5.36 (4.59, 6.14) ng/mL	33991873
perfluorooctane sulfonic acid	steroid biosynthetic process	GO:0006694		perfluorooctane sulfonic acid affects steroid biosynthetic process	Homo sapiens	Fetal Blood	AKR1C20|AKR1C6|CYB5R1|CYB5R2|CYB5R3|CYP11A1|CYP11A1.2|CYP11B1|CYP11B2|CYP17A1|CYP19A1|CYP1A1|CYP21A2|CYP27A1|CYP3A7|CYP51|CYP51A1|CYP7B1|DBI|DHCR24|DHCR7|DHRS11|EBP|ERG28|FDFT1|FDPS|FDX1|HAO2|HINT2|HMGCR|HMGCRA|HMGCS1|HMGCS2|HSD17B1|HSD17B11|HSD17B12|HSD17B2|HSD17B3|HSD17B7|HSD3B1|HSD3B2|HSD3B3|HSD3B5|IDI1|INHBA|LBR|LSS|MSMO1|MVD|MVK|NSDHL|PMVK|PRLR|SC5D|SCARB1|SCP2|SDR42E1|SRD5A1|STAR|TECR|TIMP1…	Measured concentration - Mean (95% CI): 2.53 (2.21, 2.85) ng/mL	33991873
perfluorooctane sulfonic acid	thyroid hormone metabolic process	GO:0042403		perfluorooctane sulfonic acid affects thyroid hormone metabolic process	Homo sapiens	Serum	CRYM|DIO1|DIO3|GCNT4|IYD|RELN|SLC16A2|SULT1A1|SULT1B1|SULT2A1|SULT2A2|SULT2A7|SULT2A8|TG|TTR	Measured concentration - Geometric mean (95% CI): 18,280 (17,190–19,440) ng/L	19750101
perfluorooctane sulfonic acid	thyroid hormone metabolic process	GO:0042403		perfluorooctane sulfonic acid affects thyroid hormone metabolic process	Homo sapiens	Fetal Blood	CRYM|DIO1|DIO3|GCNT4|IYD|RELN|SLC16A2|SULT1A1|SULT1B1|SULT2A1|SULT2A2|SULT2A7|SULT2A8|TG|TTR	GM: 10.77ng/mL	33243245
perfluorooctanoic acid	inflammatory response	GO:0006954		perfluorooctanoic acid results in decreased inflammatory response	Homo sapiens	Plasma	ADAM8B|ADGRE5|ADM|ADORA1|ADORA2A|AFAP1L2|AGER|AGTR1A|AGTR2|AIF1|AIM2|AKT1|ALOX15|ANXA1|ANXA1A|AOC3|ASGR1|ATRN|AXL|BMP2|BMP6|C3|C4A|C4B|C5|CAMK4|CASP4|CCL1|CCL12|CCL14|CCL2|CCL21|CCL22|CCL3|CCL4|CCL5|CCL7|CD14|CD163|CD27|CD2AP|CD40|CDO1|CEBPB|CFH|CHI3L1|CHST1|CHST2|CHUK|CIITA|CMKLR1|COL6A1|CR2|CRH|CRP|CSF1|CSRP3|CX3CL1|CXCL1|CXCL10|CXCL11|CXCL13|CXCL2|CXCL3|CXCL5|CXCL8|CXCL9|CXCR4|CYP26B1|DPEP1|EC…	Measured concentration -Median (25th, 75th percentile): 3.31 (2.52, 4.39)	32916415
perfluorooctanoic acid	positive regulation of telomere maintenance via telomere lengthening	GO:1904358		perfluorooctanoic acid results in increased positive regulation of telomere maintenance via telomere lengthening	Homo sapiens	Fetal Blood|Telomere	ATM	Measured concentration - geometric mean: 0.8 ng/mL	34193151
perfluorooctanoic acid	steroid biosynthetic process	GO:0006694		perfluorooctanoic acid affects steroid biosynthetic process	Homo sapiens	Serum	ACBD3|AKR1C1|AKR1C20|AKR1C6|CH25H|CYB5R2|CYB5R3|CYP11A1|CYP11A1.2|CYP11B2|CYP11B3|CYP17A1|CYP19A1|CYP1A1|CYP21A1|CYP21A2|CYP27A1|CYP3A7|CYP51|CYP51A1|CYP7B1|CYP8B1|DBI|DHCR24|DHCR7|EBP|FDFT1|FDPS|HAO2|HINT2|HMGCR|HMGCRA|HMGCS1|HMGCS2|HSD17B1|HSD17B11|HSD17B12A|HSD17B2|HSD17B3|HSD17B7|HSD3B1|HSD3B2|HSD3B3|HSD3B5|HSD3B7|IDI1|INHBA|LSS|MSMO1|MVD|MVK|NSDHL|PMVK|PRKAA1|PRKAA2|PRLR|SC5D|SCARB1|SCP2|SRD…	Measured concentration - Mean (95% CI): 2.66 (2.03, 3.29) ng/mL	33991873
perfluorooctanoic acid	thyroid hormone metabolic process	GO:0042403		perfluorooctanoic acid affects thyroid hormone metabolic process	Homo sapiens	Serum	DIO1|DIO2|DIO3|DUOX2|IYD|SLCO4A1|SULT1A1|SULT1B1|SULT2A1|SULT2A6|TG|TTR	Measured concentration - Geometric means (standard deviations): 9.17 (1.72) ng/mL	25483837
perfluorooctanoic acid	thyroid hormone metabolic process	GO:0042403		perfluorooctanoic acid affects thyroid hormone metabolic process	Homo sapiens	Fetal Blood	DIO1|DIO2|DIO3|DUOX2|IYD|SLCO4A1|SULT1A1|SULT1B1|SULT2A1|SULT2A6|TG|TTR	Geometric mean: 19.41 ng/mL	33243245
perfluorooctanoic acid	thyroid hormone metabolic process	GO:0042403	Iodine|Triiodothyronine	Iodine deficiency affects the reaction [[perfluorooctanoic acid results in increased thyroid hormone metabolic process] which results in increased secretion of Triiodothyronine]	Homo sapiens	Serum	DIO1|DIO2|DIO3|DUOX2|IYD|SLCO4A1|SULT1A1|SULT1B1|SULT2A1|SULT2A6|TG|TTR	Geometric mean: 4.2 ng/mL	26517287
perfluorohexanesulfonic acid	inflammatory response	GO:0006954		perfluorohexanesulfonic acid results in decreased inflammatory response	Homo sapiens	Plasma	ADM|AFAP1L2|AGER|AGR2|ANXA1|AXL|BDKRB2|C5AR1|CASP4|CCK|CCL12|CCL5|CCL7|CCR7|CD14|CD40|CDO1|CEBPB|CHST2|CLASRP|CSF1|CSRP3|CXCL1|CXCL9|CYBA|DPEP1|FASN|FOSL1|GATA3|GGT5|GPER1|GSDMD|HDAC4|HDAC7|HMGB2|HNRNPA0|HSPG2|IL17B|IL17RC|IL18|IL1B|IL1RL2|IL25|IL27|IL6|ITGAL|LACC1|LAT|LOXL3|LTA4H|NFATC3|NFE2L2|NFKB2|NFX1|NLRC5|NOS2|NOX4|NR1H4|NR4A1|ORM1|P2RX7|PARP4|PF4|PLA2G2E|PPARG|PRKCZ|PSTPIP1|PTGDR2|PYCARD|S…	Measured concentration -Median (25th, 75th percentile): 2.08 (1.60, 3.42)	32916415
perfluorohexanesulfonic acid	positive regulation of telomere maintenance via telomere lengthening	GO:1904358		perfluorohexanesulfonic acid results in increased positive regulation of telomere maintenance via telomere lengthening	Homo sapiens	Fetal Blood|Telomere		Measured concentration - geometric mean: 0.5 ng/mL	34193151
perfluorohexanesulfonic acid	steroid biosynthetic process	GO:0006694		perfluorohexanesulfonic acid affects steroid biosynthetic process	Homo sapiens	Serum	CYP11A1|CYP11B1|CYP19A1|CYP21A1|CYP27A1|CYP3A7|DBI|DHCR7|FDFT1|FDPS|HAO2|HMGCR|HMGCS1|HMGCS2|HSD17B1|HSD17B12|IDI1|PBX1|PRLR|SCARB1|SCP2|STAR|TIMP1|TSPO	Measured concentration - Mean (95% CI): 1.42 (1.24, 1.61)	33991873
perfluorohexanesulfonic acid	steroid biosynthetic process	GO:0006694		perfluorohexanesulfonic acid affects steroid biosynthetic process	Homo sapiens	Fetal Blood	CYP11A1|CYP11B1|CYP19A1|CYP21A1|CYP27A1|CYP3A7|DBI|DHCR7|FDFT1|FDPS|HAO2|HMGCR|HMGCS1|HMGCS2|HSD17B1|HSD17B12|IDI1|PBX1|PRLR|SCARB1|SCP2|STAR|TIMP1|TSPO	Measured concentration - Mean (95% CI): 1.46 (1.19, 1.73)	33991873
perfluorohexanesulfonic acid	thyroid hormone metabolic process	GO:0042403	Iodine|Thyroxine	Iodine deficiency affects the reaction [[perfluorohexanesulfonic acid results in decreased thyroid hormone metabolic process] which results in decreased secretion of Thyroxine]	Homo sapiens	Serum	CRYM|DIO2|DIO3|SLC16A2|SULT2A1|TTR	Geometric mean: 1.9 ng/mL	26517287
perfluorohexanesulfonic acid	thyroid hormone metabolic process	GO:0042403	Iodine|Triiodothyronine	Iodine deficiency affects the reaction [[perfluorohexanesulfonic acid results in increased thyroid hormone metabolic process] which results in increased secretion of Triiodothyronine]	Homo sapiens	Serum	CRYM|DIO2|DIO3|SLC16A2|SULT2A1|TTR	Geometric mean: 1.9 ng/mL	26517287
perfluoro-n-nonanoic acid	inflammatory response	GO:0006954		perfluoro-n-nonanoic acid results in decreased inflammatory response	Homo sapiens	Plasma	ADAM8B|ADORA2A|AGR2|AGTR2|AIF1|AKT1|ANXA1A|AXL|C3|CCL20|CD14|CD40|CEBPB|CERS6|CFH|CHST2|CHUK|CIITA|CLASRP|CMKLR1|CMKLR2|COL6A1|CRP|CSF1|CSRP3|CXCL10|CXCL3|CXCL8|DPEP1|ELF3|EPHA2|F2R|FASN|FKRP|FOSL2|GPER1|HDAC7|HMGA1|HNRNPA0|HSPG2|IKBKB|IL15RA|IL18|IL18R1|IL1B|IL1RL1|IL27|IL6|IRAK2|ITGAL|KLKB1|KNG1|LACC1|LAT|LIAS|MECOM|MST1|NFATC3|NFE2L2|NFKB1|NFKBIZ|NLRC5|NOS2|P2RX7|PAFAH1B3|PPARG|PRDX5|PTGER4B|P…	Measured concentration -Median (25th, 75th percentile): 13.2 (9.95, 17.77)	32916415
perfluoro-n-nonanoic acid	positive regulation of telomere maintenance via telomere lengthening	GO:1904358		perfluoro-n-nonanoic acid results in increased positive regulation of telomere maintenance via telomere lengthening	Homo sapiens	Fetal Blood|Telomere		Measured concentration - geometric mean: 0.3 ng/mL	34193151
perfluoro-n-nonanoic acid	steroid biosynthetic process	GO:0006694		perfluoro-n-nonanoic acid affects steroid biosynthetic process	Homo sapiens	Serum	AKR1C1|CYB5R2|CYP11A1|CYP11A1.2|CYP17A1|CYP19A1|CYP1A1|CYP27A1|CYP3A7|CYP7B1|CYP8B1|DBI|DHCR7|EBP|ERG28|FDFT1|FDPS|HAO2|HMGCR|HMGCS1|HMGCS2|HSD17B3|HSD3B1|HSD3B5|IDI1|LSS|MSMO1|MVD|MVK|NSDHL|SC5D|SCARB1|SCP2|SRD5A1|STAR|TECR|TM7SF2	Measured concentration - Mean (95% CI): 0.90 (0.71, 1.08) ng/mL	33991873
perfluoro-n-nonanoic acid	steroid biosynthetic process	GO:0006694		perfluoro-n-nonanoic acid affects steroid biosynthetic process	Homo sapiens	Fetal Blood	AKR1C1|CYB5R2|CYP11A1|CYP11A1.2|CYP17A1|CYP19A1|CYP1A1|CYP27A1|CYP3A7|CYP7B1|CYP8B1|DBI|DHCR7|EBP|ERG28|FDFT1|FDPS|HAO2|HMGCR|HMGCS1|HMGCS2|HSD17B3|HSD3B1|HSD3B5|IDI1|LSS|MSMO1|MVD|MVK|NSDHL|SC5D|SCARB1|SCP2|SRD5A1|STAR|TECR|TM7SF2	Measured concentration - Mean (95% CI): 0.73 (0.28, 1.18) ng/mL	33991873
perfluoro-n-nonanoic acid	thyroid hormone metabolic process	GO:0042403		perfluoro-n-nonanoic acid affects thyroid hormone metabolic process	Homo sapiens	Fetal Blood	CRYM|DIO1|DIO2|SLC16A2|SULT2A1|TTR	Geometric mean: 1.82 ng/mL	33243245
perfluoro-n-nonanoic acid	thyroid hormone metabolic process	GO:0042403	Iodine|Triiodothyronine	Iodine deficiency affects the reaction [[perfluoro-n-nonanoic acid results in increased thyroid hormone metabolic process] which results in increased secretion of Triiodothyronine]	Homo sapiens	Serum	CRYM|DIO1|DIO2|SLC16A2|SULT2A1|TTR	Geometric mean: 1.5 ng/mL	26517287
perfluorodecanoic acid	inflammatory response	GO:0006954		perfluorodecanoic acid results in decreased inflammatory response	Homo sapiens	Plasma	AIF1|AKT1|CHUK|CSF1|FASN|IL18|IL1B|IL6|NFE2L2|NFKB1|NLRP3|NOS2|PPARG|RELA|S100A8|S100A9|TNF|TNFRSF1B|TXNIP	Measured concentration -Median (25th, 75th percentile): 0.31 (0.24, 0.40)	32916415
perfluorodecanoic acid	positive regulation of telomere maintenance via telomere lengthening	GO:1904358		perfluorodecanoic acid results in increased positive regulation of telomere maintenance via telomere lengthening	Homo sapiens	Fetal Blood|Telomere		Measured concentration - geometric mean: 0.1 ng/mL	34193151
perfluorodecanoic acid	steroid biosynthetic process	GO:0006694		perfluorodecanoic acid affects steroid biosynthetic process	Homo sapiens	Serum	AKR1C1|CYP1A1|CYP27A1|CYP7B1|CYP8B1|DBI|HMGCR|HMGCS1|HMGCS2|HSD3B1|SRD5A1	Measured concentration - Mean (95% CI): 0.87 (0.70, 1.04) ng/mL	33991873
perfluorodecanoic acid	steroid biosynthetic process	GO:0006694		perfluorodecanoic acid affects steroid biosynthetic process	Homo sapiens	Fetal Blood	AKR1C1|CYP1A1|CYP27A1|CYP7B1|CYP8B1|DBI|HMGCR|HMGCS1|HMGCS2|HSD3B1|SRD5A1	Measured concentration - Mean (95% CI): 0.37 (0.29, 0.44) ng/mL	33991873
perfluorodecanoic acid	thyroid hormone metabolic process	GO:0042403		perfluorodecanoic acid affects thyroid hormone metabolic process	Homo sapiens	Serum	IYD|SULT1A1|SULT2A1|TTR		24577800
perfluorodecanoic acid	thyroid hormone metabolic process	GO:0042403		perfluorodecanoic acid affects thyroid hormone metabolic process	Homo sapiens	Fetal Blood	IYD|SULT1A1|SULT2A1|TTR	Geometric mean: 2.15 ng/mL	33243245
perfluoroundecanoic acid	inflammatory response	GO:0006954		perfluoroundecanoic acid results in decreased inflammatory response	Homo sapiens	Plasma	AKT1|BMP2|C3|CCK|CCL20|CCL4|CD40|CDO1|CFH|CSF1|CXCL8|FASN|IL18|IL1RL1|IL6|ITGB6|KNG1|LYZ|MST1|MTOR|NFE2L2|ORM1|PPARG|RARRES2|SDF4|THBS1|TNFRSF1B|TXNIP|VNN1|WNT5A	Measured concentration -Median (25th, 75th percentile): 0.28 (0.22, 0.37)	32916415
perfluoroundecanoic acid	positive regulation of cell population proliferation	GO:0008284		perfluoroundecanoic acid results in increased positive regulation of cell population proliferation	Homo sapiens	Liver|Hepatocytes	AGT|ATF3|BCL2|BMP2|BST1|CCK|CLDN5|CNTF|CSF1|DPP4|EDN1|EDN2|EDNRB|ENPP2|EREG|F2|FABP4|FGF19|FGF2|FGF23|FSHB|HAS2|HBEGF|HGF|HMGCR|IL11RA|IL18|IL6|INSL3|LAMC2|LGALS3|MAPK1|MDM2|MYCN|NAMPT|PDGFB|PTN|REG4|RRM2|S100B|SCX|SHANK2|SLAMF1|TFF2|THBS1|THPO|VEGFA|VIP	0.25, 2.5, and 25 μM	35337807
perfluoroundecanoic acid	positive regulation of telomere maintenance via telomere lengthening	GO:1904358		perfluoroundecanoic acid results in increased positive regulation of telomere maintenance via telomere lengthening	Homo sapiens	Fetal Blood|Telomere		Measured concentration - geometric mean: 0.1 ng/mL	34193151
perfluoroundecanoic acid	steroid biosynthetic process	GO:0006694		perfluoroundecanoic acid affects steroid biosynthetic process	Homo sapiens	Fetal Blood	CH25H|CYP11A1|CYP17A1|CYP1A1|CYP8B1|FDFT1|HMGCR|HMGCS1|HMGCS2|HSD17B3|HSD17B7|HSD3B1|HSD3B7|INHBA|SCARB1|SCP2|SRD5A1|STAR	Measured concentration - Mean (95% CI): 0.70 (0.31, 1.09) ng/mL	33991873
perfluoroundecanoic acid	thyroid hormone metabolic process	GO:0042403		perfluoroundecanoic acid affects thyroid hormone metabolic process	Homo sapiens	Fetal Blood	DIO2|IYD|SULT1B1|SULT2A1|TTR	Geometric mean: 1.61 ng/mL	33243245
